# Supplementary material for: Anti-Toxoplasma gondii effect of tylosin in vitro and in vivo
Source: Parasit Vectors. 2024 Feb 10;17:59. doi: 10.1186/s13071-024-06157-0 (PMC10858492; doi:10.1186/s13071-024-06157-0)
Supplement: Supplementary file 1 — Additional file 1: Table S1. DE mRNAs of Toxoplasma gondii after tylosin treatment. [file 13071_2024_6157_MOESM1_ESM.xlsx]

## Sheet: Sheet1
TGME49_215390	7893429
TGME49_244060	7893430
	7893430	50.143	46.816	-0.12384	0.000386005	5.54342e-05
TGME49_270340	7893431
TGME49_270160	7893432
	7893432	8.51	10.306	0.218955	0.002504	0.000465194
TGME49_271010	7893433
AP2VIII6	7893434
	7893434	51.566	57.426	0.10144	0.0311651	0.00865075
TGME49_271040	7893435
TGME49_273500	7893436
	7893436	7.3	9.466	0.324369	0.0116007	0.00271896
TGME49_268178	7893438
TGME49_271888	7893439
TGME49_271850	7893441
TGME49_269620	7893443
TGME49_271335	7893444
	7893444	18.253	15.403	-0.241604	0.00275988	0.00051699
TGME49_271182	7893446
	7893446	18.68	15.806	-0.291031	0.00226739	0.000416281
BIN3	7893447
	7893447	6.543	8.816	0.381079	0.0123179	0.00292032
TGME49_268176	7893448
TGME49_270840	7893449
TGME49_270850	7893450
TGME49_274020	7893451
TGME49_272390	7893452
TGME49_272400	7893453
TGME49_272370	7893455
	7893455	110.103	107.253	-0.0928931	0.0150356	0.00368834
TGME49_272380	7893456
	7893456	158.58	155.766	-0.0734317	0.0364847	0.0104557
TGME49_270710	7893457
TGME49_268390	7893458
TGME49_271080	7893459
TGME49_270865	7893460
	7893460	71.52	82.826	0.0977556	0.00105234	0.000173315
TGME49_270010	7893461
TGME49_270350	7893462
	7893462	22.676	27.446	0.229766	0.0323376	0.00907598
TGME49_270360	7893463
SRS34A	7893464
	7893464	3336.61	2634.04	-0.387635	1.54938e-54	3.5856e-57
TGME49_271060	7893465
TGME49_271070	7893466
TGME49_272890	7893467
TGME49_272900	7893468
TGME49_270880	7893469
	7893469	65.79	56.823	-0.180379	1.61272e-08	9.33046e-10
TGME49_272490	7893471
TGME49_273490	7893472
	7893472	57.69	54.426	-0.129847	0.0359004	0.0102467
TGME49_267990	7893473
TGME49_272670	7893474
TGME49_272680	7893475
TGME49_272650	7893476
TGME49_272660	7893477
TGME49_269442	7893478
	7893478	32.12	71.84	1.27519	0.030133	0.00831777
TGME49_270690	7893480
TGME49_270700	7893481
	7893481	128.876	141.906	0.0885239	0.0249507	0.00670763
TGME49_273540	7893482
TGME49_273550	7893483
TGME49_271870	7893485
TGME49_273905	7893486
TGME49_270890	7893488
	7893488	33.483	34.5	0.118169	0.0476419	0.0145578
TGME49_270900	7893489
TGME49_268020	7893490
TGME49_273720	7893491
	7893491	24.39	30.43	0.294449	8.71272e-05	1.04512e-05
TGME49_273730	7893492
TGME49_272910	7893493
	7893493	91.47	84.98	-0.156046	0.001057	0.000174219
TGME49_273020	7893494
TGME49_273060	7893495
TGME49_273070	7893496
	7893496	97.75	92.466	-0.130976	0.00255916	0.000476099
TGME49_269950	7893497
	7893497	175.913	167.676	-0.126613	1.07061e-05	1.04198e-06
TGME49_243482	7893498
TGME49_273460	7893500
	7893500	55.01	64.456	0.178533	0.00407507	0.000804222
TGME49_272630	7893501
TGME49_272640	7893502
TGME49_273050	7893503
	7893503	95.183	106.123	0.108285	0.0404151	0.0119042
SRS31B	7893505
UFD1CY	7893506
TGME49_270670	7893507
	7893507	6.696	15.59	1.16599	4.74383e-39	1.82971e-41
TGME49_270680	7893508
	7893508	7.45	14.313	0.917109	0.000235507	3.17623e-05
TGME49_225940	7893509
TGME49_217030	7893511
	7893511	70.366	52.026	-0.496565	1.25887e-60	2.2659e-63
TGME49_218400	7893512
RPP0	7893513
	7893513	539.423	532.006	-0.0681362	0.019694	0.0050615
TGME49_218420	7893514
TGME49_218460	7893516
TGME49_218470	7893517
TGME49_218500	7893519
TGME49_218510	7893520
TGME49_218530	7893522
TGME49_218550	7893523
	7893523	113.856	106.52	-0.150638	5.67918e-07	4.46857e-08
TGME49_218540	7893524
ACC2	7893525
	7893525	16.576	15.316	-0.168812	9.25058e-05	1.12391e-05
TGME49_218570	7893526
TGME49_218580	7893527
	7893527	10.036	12.386	0.24879	8.17385e-05	9.68924e-06
TGME49_218590	7893528
TGME49_218600	7893529
TGME49_218610	7893530
CDPK6	7893531
TGME49_218730	7893532
TGME49_218740	7893533
TGME49_218750	7893534
TGME49_218760	7893535
TGME49_218770	7893536
TGME49_218780	7893537
	7893537	12.246	15.61	0.282251	0.00385681	0.000750733
TGME49_218790	7893538
	7893538	11.42	14.18	0.221632	0.00907401	0.00202863
TGME49_218800	7893539
TGME49_218810	7893540
TGME49_218820	7893541
	7893541	219.566	262.536	0.21433	6.76347e-07	5.36521e-08
TGME49_218830	7893542
MSH1	7893543
	7893543	0.653	1.133	0.753361	0.000999097	0.000163134
RPS9	7893544
	7893544	1.366	2.556	0.860822	0.0448312	0.0134715
TGME49_218860	7893545
TGME49_218870	7893546
TGME49_218880	7893547
TGME49_218890	7893548
TGME49_218900	7893549
TGME49_218910	7893550
TGME49_218920	7893551
TGME49_218930	7893552
TGME49_218940	7893553
	7893553	61.76	56.796	-0.169382	0.011798	0.00277127
TGME49_218950	7893554
	7893554	1.92	0	-9.58534	5.18457e-14	1.37313e-15
AP2XII1	7893555
	7893555	33.41	37.826	0.124304	0.00791348	0.0017174
TGME49_219070	7893556
TGME49_219080	7893557
TGME49_219090	7893558
TGME49_219100	7893559
TGME49_219110	7893560
TGME49_219120	7893561
	7893561	76.296	68.25	-0.215645	1.68604e-10	7.17508e-12
TGME49_219130	7893562
TGME49_219140	7893563
	7893563	91.646	84.456	-0.156525	0.0385884	0.0112223
TGME49_219150	7893564
TGME49_219160	7893565
TGME49_219175	7893566
TGME49_219180	7893567
TGME49_219190	7893568
TGME49_219200	7893569
TGME49_219210	7893570
	7893570	26.05	24.286	-0.15245	0.0448658	0.0134978
TGME49_219222	7893571
TGME49_219230	7893572
TGME49_219240	7893573
TGME49_219250	7893574
	7893574	98.073	88.273	-0.205219	2.1239e-08	1.25337e-09
TGME49_219260	7893575
TGME49_219270	7893576
	7893576	291.736	284.2	-0.0871425	0.0167336	0.00418663
ALP1	7893577
	7893577	82.94	77.123	-0.156123	0.000339214	4.77551e-05
TGME49_219290	7893578
TGME49_219300	7893579
TGME49_219310	7893580
GAP50	7893581
	7893581	230.626	221.02	-0.112713	0.000169123	2.19612e-05
TGME49_219430	7893582
TGME49_219440	7893583
	7893583	30.473	26.01	-0.282919	8.78618e-10	4.1683e-11
TGME49_219450	7893584
TGME49_219460	7893585
TGME49_219485	7893587
	7893587	5.4	8.246	0.58489	8.60518e-18	1.47144e-19
TGME49_219500	7893589
TGME49_219510	7893590
TGME49_217040	7893591
TGME49_217050	7893592
	7893592	53.976	47.233	-0.246224	4.19174e-10	1.87006e-11
TGME49_217160	7893593
TGME49_217170	7893594
TGME49_217178	7893595
TGME49_217182	7893596
	7893596	11.75	11.053	-0.138482	0.03824	0.0110866
TGME49_217220	7893599
TGME49_316780	7893600
TGME49_216580	7893601
	7893601	16.613	15.203	-0.18218	0.00406544	0.000801485
TGME49_216560	7893602
TGME49_212735	7893604
	7893604	0.653	1.206	0.840471	0.0189619	0.00484409
AAH2	7893605
TGME49_212770	7893607
	7893607	70.673	79.87	0.123708	0.00207525	0.000375935
TGME49_212780	7893609
	7893609	3.32	4.6	0.414865	3.65689e-05	4.02925e-06
TGME49_212800	7893610
TGME49_212810	7893611
TGME49_212820	7893612
TGME49_212830	7893613
TGME49_212840	7893614
TGME49_212850	7893615
	7893615	61.436	59.21	-0.104701	0.0386099	0.0112335
TGME49_212860	7893616
	7893616	18.213	17.066	-0.147858	0.0269977	0.00736207
TGME49_212880	7893619
	7893619	18.566	17.866	-0.101112	0.00742176	0.00158874
ROM3	7893621
	7893621	31.96	30.286	-0.132316	0.015506	0.00383163
TGME49_212920	7893622
TGME49_212930	7893623
TGME49_212940	7893624
TGME49_212950	7893625
TGME49_212960	7893626
TGME49_212970	7893627
TGME49_212980	7893628
TGME49_212990	7893629
TGME49_213000	7893630
	7893630	11.533	10.57	-0.293082	0.0273401	0.00746245
TGME49_213010	7893631
TGME49_213020	7893632
TGME49_213030	7893633
	7893633	7.673	10.313	0.377379	0.0142962	0.00348124
TGME49_213040	7893634
TGME49_213060	7893636
TGME49_213067	7893637
TGME49_213072	7893639
TGME49_213100	7893640
TGME49_213115	7893643
TGME49_213240	7893644
TGME49_213255	7893645
	7893645	94.446	93.25	-0.108707	5.67861e-05	6.57077e-06
SRS25	7893648
	7893648	200.47	161.303	-0.36371	2.54955e-20	3.37624e-22
TGME49_213290	7893649
TGME49_213300	7893650
	7893650	1.25	2.306	0.82862	2.31646e-14	5.80753e-16
TGME49_213310	7893651
	7893651	14.393	12	-0.221355	0.00013281	1.66994e-05
TGME49_213325	7893652
TGME49_213340	7893654
	7893654	6.346	9.01	0.454132	0.0005536	8.29901e-05
RPS15	7893655
	7893655	469.156	532.913	0.142168	6.64897e-06	6.14632e-07
TGME49_213360	7893656
FRM3	7893657
TGME49_213380	7893658
TGME49_213392	7893659
	7893659	50.48	49.483	-0.0925112	0.00826753	0.00181337
TGME49_213400	7893660
	7893660	17.556	15.253	-0.25664	0.000108378	1.33487e-05
TGME49_213410	7893661
TGME49_213420	7893662
TGME49_213430	7893663
TGME49_213445	7893664
	7893664	72.233	68.476	-0.128812	0.00477152	0.000961911
TGME49_213460	7893666
TGME49_213480	7893668
TGME49_259700	7893669
TGME49_220280	7893670
	7893670	1.996	3.56	0.799388	4.28723e-12	1.43312e-13
TGME49_220290	7893671
TGME49_220300	7893672
	7893672	9.68	11.433	0.152951	0.0269035	0.00733291
TGME49_220320	7893674
TGME49_220330	7893675
	7893675	12.756	17.773	0.425246	1.60149e-09	7.94776e-11
TGME49_220340	7893676
TGME49_220350	7893677
TGME49_220360	7893678
TGME49_220370	7893679
	7893679	23.733	22.16	-0.153725	0.00183571	0.000326877
TGME49_220380	7893680
	7893680	93.966	88.066	-0.144182	1.86042e-05	1.90874e-06
TGME49_220390	7893681
	7893681	76.296	68.376	-0.208307	2.75282e-05	2.92836e-06
ADF	7893682
	7893682	2041.45	1744.83	-0.171003	0.00151596	0.000260781
TGME49_220430	7893684
	7893684	11.326	9.676	-0.282157	8.99851e-05	1.08635e-05
TGME49_220440	7893685
TGME49_220450	7893686
TGME49_220460	7893687
	7893687	8.15	10.62	0.191267	0.0114942	0.00269104
TGME49_220470	7893688
TGME49_220480	7893689
	7893689	17.006	20.483	0.197177	0.000327662	4.5834e-05
TGME49_220500	7893691
TGME49_220510	7893692
TGME49_220520	7893693
	7893693	10.326	7.206	-0.573144	0.000997713	0.000162779
AP2V1	7893694
TGME49_220540	7893695
TGME49_220570	7893697
	7893697	25.816	24.133	-0.151394	0.0153472	0.00378452
TGME49_220580	7893698
TGME49_220585	7893699
	7893699	0.51	0.986	0.891823	0.0193748	0.00495954
TGME49_220600	7893700
TGME49_220610	7893701
	7893701	4.06	7.743	0.880769	4.60562e-07	3.57057e-08
TGME49_220560	7893703
TGME49_220420	7893704
TGME49_220630	7893705
TGME49_275600	7893707
TGME49_275610	7893708
	7893708	5.916	8.88	0.516699	7.3626e-10	3.43613e-11
TGME49_275630	7893710
TGME49_275640	7893711
	7893711	85.67	82.013	-0.113778	0.0181542	0.00460506
TGME49_275650	7893712
	7893712	19.51	24.71	0.28808	5.71024e-05	6.62206e-06
TGME49_275660	7893713
ALV5	7893714
TGME49_275690	7893716
	7893716	12.416	14.686	0.188697	0.0416862	0.0123268
TGME49_275700	7893717
TGME49_275710	7893718
TGME49_275740	7893721
	7893721	7.263	8.946	0.218654	0.00911592	0.00204047
TGME49_275750	7893722
TGME49_275760	7893723
TGME49_275780	7893725
TGME49_275790	7893726
TGME49_275802	7893727
	7893727	54.713	51.04	-0.151997	0.00417157	0.000827617
RPS10	7893728
	7893728	993.14	849.83	-0.25344	3.88831e-13	1.1348e-14
TGME49_275840	7893730
GRA12	7893731
	7893731	3.773	6.57	0.748532	1.94118e-06	1.6372e-07
TGME49_275860	7893732
	7893732	346.136	262.893	-0.469598	6.33318e-75	6.51394e-78
TGME49_275870	7893733
	7893733	18.496	22.963	0.305993	2.76473e-07	2.0332e-08
TGME49_275980	7893734
TGME49_275990	7893735
	7893735	23.596	21.56	-0.185619	0.00370808	0.000718446
TGME49_276100	7893736
TGME49_276110	7893737
TGME49_276120	7893738
CPC2	7893739
ARF1	7893740
	7893740	151.4	144.23	-0.119643	0.00174914	0.000308764
TGME49_276155	7893741
TGME49_276170	7893743
	7893743	242.14	213.83	-0.237389	1.13832e-21	1.43424e-23
TGME49_276180	7893744
TGME49_276190	7893745
TGME49_276200	7893746
TGME49_276210	7893747
	7893747	4.933	6.76	0.400653	0.000380239	5.45084e-05
TGME49_267650	7893749
TGME49_267660	7893750
TGME49_267670	7893751
	7893751	16.536	22.856	0.426722	1.17858e-13	3.28813e-15
TGME49_265830	7893752
TGME49_265840	7893753
TGME49_265850	7893754
	7893754	11.443	10.303	-0.207264	0.00111645	0.000185251
TGME49_265860	7893755
TGME49_265870	7893756
	7893756	37.516	36.283	-0.0982982	0.0370211	0.010638
TGME49_265990	7893758
TGME49_266010	7893760
TGME49_266030	7893762
	7893762	35.83	30.296	-0.287082	1.7947e-07	1.27369e-08
TGME49_266040	7893763
TGME49_266050	7893764
	7893764	92.756	89.353	-0.103533	0.0416721	0.0123173
RPSA	7893765
	7893765	964.563	908.506	-0.13033	5.78323e-08	3.74743e-09
RPL31	7893766
	7893766	204.793	234.053	0.142813	0.000836804	0.000132546
TGME49_266080	7893767
	7893767	106.033	136.593	0.302412	9.75959e-24	1.05401e-25
TGME49_264440	7893768
POLR3E	7893769
TGME49_266600	7893771
TGME49_266610	7893772
TGME49_266620	7893773
TGME49_266630	7893774
TGME49_266640	7893775
	7893775	250.393	243.786	-0.07621	0.00320126	0.000610783
TGME49_266650	7893776
TGME49_266670	7893778
	7893778	1.026	1.453	0.450884	0.0384624	0.0111757
TGME49_266680	7893779
	7893779	16.913	25.033	0.462561	6.22553e-12	2.16109e-13
TGME49_266690	7893780
	7893780	85.426	79.326	-0.161654	1.05633e-08	5.88058e-10
TGME49_266700	7893781
TGME49_266710	7893782
TGME49_266720	7893783
TGME49_266730	7893784
TGME49_266740	7893785
TGME49_266750	7893786
	7893786	20.98	26.203	0.270787	0.0014452	0.000246847
TGME49_266760	7893787
MIC12	7893788
	7893788	36.243	48.97	0.379777	7.88953e-27	6.5932e-29
TGME49_267690	7893789
TGME49_267710	7893791
	7893791	20.043	17.956	-0.208784	2.5793e-05	2.71924e-06
TGME49_267720	7893792
TGME49_267730	7893793
TGME49_267740	7893794
	7893794	148.063	136.51	-0.168282	5.38377e-06	4.89371e-07
TGME49_267750	7893795
TGME49_267760	7893796
	7893796	13.56	11.923	-0.23968	0.000375161	5.35393e-05
TGME49_267775	7893797
TGME49_267790	7893799
DRPA	7893800
	7893800	4.516	5.92	0.342056	0.00328512	0.000628493
TGME49_267810	7893801
TGME49_265310	7893803
TGME49_265320	7893804
TGME49_265330	7893805
TGME49_265340	7893806
TGME49_265360	7893807
TGME49_265370	7893809
	7893809	57.286	52.29	-0.181697	0.00440933	0.000880958
TGME49_265380	7893810
TGME49_265390	7893811
TGME49_265400	7893812
TGME49_265410	7893813
	7893813	21.763	18.37	-0.297603	5.65593e-06	5.15564e-07
TGME49_265420	7893814
	7893814	16.05	19.433	0.225738	0.0188317	0.00480114
TGME49_265430	7893815
TGME49_265440	7893816
	7893816	44.31	40.863	-0.169618	0.00248924	0.000460214
TGME49_265450	7893817
	7893817	117.796	111.843	-0.125932	0.00163516	0.000285667
TGME49_265460	7893818
	7893818	47.393	40.706	-0.270423	6.9331e-07	5.53543e-08
TGME49_266090	7893819
ROP41	7893820
TGME49_266110	7893821
	7893821	17.333	22.326	0.324015	9.90616e-07	7.99829e-08
TPX1	7893822
PRX2	7893823
TGME49_266140	7893824
TGME49_266150	7893825
TGME49_210478	7893826
TGME49_210600	7893827
TGME49_210210	7893828
TGME49_306900	7893829
TGME49_306910	7893830
TGME49_306920	7893831
TGME49_306930	7893832
TGME49_306950	7893833
TGME49_306960	7893835
TGME49_306970	7893836
TGME49_306980	7893837
TGME49_306990	7893838
TGME49_307000	7893839
JMJC1	7893840
	7893840	82.31	74.31	-0.168103	1.8923e-07	1.35268e-08
TGME49_307020	7893841
	7893841	6.666	10.48	0.609726	4.35393e-05	4.87004e-06
PNP	7893842
TGME49_307040	7893843
TGME49_307260	7893845
TGME49_306890	7893846
TGME49_304470	7893847
TGME49_304480	7893848
TGME49_304460	7893849
TGME49_304490	7893850
TGME49_304500	7893851
	7893851	396.613	354.013	-0.227346	5.54458e-19	8.12654e-21
TGME49_304520	7893853
	7893853	47.843	45.906	-0.112959	0.0135486	0.00325912
TGME49_304630	7893854
TGME49_304640	7893855
TGME49_304650	7893856
	7893856	26.36	23.56	-0.217467	1.34778e-07	9.35719e-09
TGME49_304660	7893857
TGME49_304670	7893858
TGME49_304680	7893859
TGME49_304690	7893860
TGME49_304700	7893861
TGME49_304710	7893862
	7893862	10.943	12.686	0.158977	0.0397215	0.0116233
TGME49_304720	7893863
TGME49_304730	7893864
	7893864	7.73	10.043	0.284256	9.2394e-05	1.12137e-05
ROP35	7893865
	7893865	178.123	158.586	-0.22185	6.88566e-19	1.02692e-20
TGME49_304750	7893866
TGME49_304760	7893867
	7893867	74.796	68.633	-0.154053	0.000137123	1.73299e-05
TGME49_304770	7893868
TGME49_304450	7893869
	7893869	2.276	3.266	0.467895	0.00509536	0.00103571
TGME49_307770	7893870
TGME49_307780	7893871
TGME49_307790	7893872
TGME49_307800	7893873
	7893873	21.193	17.79	-0.296779	3.42467e-07	2.55375e-08
TGME49_307810	7893874
	7893874	44.556	51.646	0.155357	0.0070734	0.00150326
TGME49_307820	7893875
	7893875	31.436	29.7	-0.133824	0.0472915	0.014431
TGME49_307830	7893876
	7893876	140.743	155.676	0.0946473	0.00762283	0.0016406
TGME49_307840	7893877
TGME49_307850	7893878
	7893878	36.293	31.973	-0.227372	0.00029052	4.01528e-05
TGME49_307860	7893880
TGME49_307980	7893881
TGME49_307990	7893882
	7893882	24.283	21.42	-0.232084	0.0014619	0.000250175
TGME49_308000	7893883
TGME49_308010	7893884
	7893884	53.973	60.753	0.116597	0.00308077	0.000582645
SRS57	7893885
	7893885	330.516	364.79	0.089827	0.00156044	0.000269837
TGME49_308030	7893886
TGME49_308040	7893887
	7893887	34.44	31.076	-0.191612	0.00182884	0.000325419
TGME49_308050	7893888
TGME49_308060	7893889
TGME49_308070	7893890
ROP5	7893891
TGME49_307760	7893893
TGME49_275320	7893894
	7893894	55.773	52.846	-0.109281	0.00492637	0.000996929
RPL29	7893895
	7893895	3.41	4.896	0.469238	0.000124269	1.55456e-05
TGME49_275310	7893896
	7893896	17.41	22.59	0.309778	8.07324e-08	5.40776e-09
SRS47B	7893898
SRS47C	7893899
SRS47D	7893900
TGME49_275390	7893901
TGME49_275400	7893902
TGME49_275410	7893903
TGME49_244080	7893905
TGME49_244090	7893906
TGME49_244100	7893907
TGME49_244110	7893908
	7893908	18.616	23.426	0.280934	0.00871341	0.00193641
TGME49_240640	7893909
	7893909	160.756	155.97	-0.0947643	0.00725838	0.00155097
TGME49_240650	7893910
TGME49_240660	7893911
	7893911	37.2	31.35	-0.293184	0.000416228	6.04702e-05
TGME49_240670	7893912
TGME49_240680	7893913
TGME49_238140	7893914
	7893914	11.426	12.726	0.170475	0.0109118	0.00252663
TGME49_240060	7893917
	7893917	381.77	373.67	-0.0833188	0.00476169	0.000959318
TGME49_240070	7893918
TGME49_240080	7893919
	7893919	38.036	37.153	-0.110713	0.0232314	0.00618567
TGME49_240090	7893920
	7893920	174.833	169.096	-0.094143	0.00418138	0.000830578
TGME49_240200	7893921
TGME49_240210	7893922
TGME49_240220	7893923
	7893923	18.753	15.743	-0.281792	2.43367e-07	1.7741e-08
POLR2C	7893924
TGME49_238180	7893925
TGME49_242020	7893926
TGME49_242030	7893927
TGME49_242040	7893928
TGME49_242055	7893930
TGME49_242070	7893931
	7893931	104.04	102.02	-0.0786316	0.0133791	0.00320803
TGME49_242080	7893932
TGME49_238200	7893933
TGME49_243220	7893934
TGME49_243240	7893936
TGME49_243250	7893937
TGME49_243265	7893939
	7893939	3.973	3.57	-0.216035	0.0435151	0.0129795
TGME49_243280	7893940
TGME49_238400	7893941
	7893941	18.243	17.076	-0.149255	0.00188372	0.000336638
TGME49_239720	7893942
	7893942	30.28	29.343	-0.178259	0.0131849	0.00314622
TGME49_239730	7893943
GRA14	7893944
TGME49_239748	7893945
	7893945	14.79	19.413	0.348787	8.35965e-08	5.6211e-09
RPL22	7893946
ALV7	7893947
TGME49_239780	7893948
	7893948	28.936	25.063	-0.235178	0.00260563	0.00048575
TGME49_244660	7893949
TGME49_244670	7893950
	7893950	24.046	28.28	0.180075	0.000930491	0.000149898
TGME49_244680	7893951
TGME49_244690	7893952
TGME49_244700	7893953
	7893953	118.296	109.59	-0.115856	0.000111967	1.38339e-05
TGME49_244720	7893955
TGME49_244728	7893956
TGME49_244840	7893957
TGME49_238895	7893958
	7893958	8.106	10.426	0.317348	5.22089e-05	5.97402e-06
TGME49_238960	7893959
RPS27A	7893960
	7893960	179.043	284.67	0.619771	2.01506e-14	5.00008e-16
TGME49_245600	7893961
TGME49_246220	7893962
TGME49_246330	7893963
TGME49_246340	7893964
	7893964	67.5	64.673	-0.116689	0.000888002	0.000141569
TGME49_245560	7893965
TGME49_245570	7893966
RPL21	7893967
	7893967	597.713	585.116	-0.0726875	0.0209916	0.00547866
TGME49_246540	7893968
	7893968	45.69	51.52	0.120863	0.0216842	0.00569288
ASP3	7893969
	7893969	429.26	413.85	-0.103125	4.97847e-05	5.67742e-06
TGME49_246560	7893970
TGME49_246570	7893971
	7893971	39.39	35.62	-0.182876	0.0208317	0.0054147
TGME49_246580	7893972
	7893972	75.376	67.186	-0.19864	1.82782e-06	1.52749e-07
TGME49_246590	7893973
TGME49_246600	7893974
TGME49_246610	7893975
	7893975	18.57	16.413	-0.232052	0.000657424	0.000101597
TGME49_246620	7893976
RPA43	7893977
	7893977	1.27	3.44	1.38841	1.04604e-10	4.3036e-12
TGME49_246640	7893978
TGME49_245660	7893979
	7893979	38.676	34.85	-0.168365	0.00159726	0.000277848
PDHE1A	7893980
TGME49_248210	7893981
TGME49_248225	7893982
TGME49_254680	7893983
TGME49_294740	7893984
	7893984	20.233	18.393	-0.193602	0.000285249	3.93877e-05
TGME49_205402	7893985
TGME49_205410	7893986
TGME49_205420	7893987
TGME49_202940	7893988
TGME49_202950	7893989
TGME49_202960	7893990
TGME49_202970	7893991
TGME49_202980	7893992
	7893992	6.513	12.31	0.864294	1.14602e-35	6.04101e-38
TGME49_202990	7893993
TGME49_203000	7893994
TGME49_203010	7893995
TGME49_203020	7893996
	7893996	11.666	14.66	0.27594	0.000151151	1.93749e-05
TGME49_203030	7893997
	7893997	69.6	64.516	-0.159212	0.00388525	0.000757768
TGME49_202080	7893999
TGME49_202090	7894000
AP2VIIA6	7894001
TGME49_203060	7894002
	7894002	179.083	218.226	0.234724	1.81247e-14	4.42748e-16
TGME49_203070	7894003
TGME49_203080	7894004
TGME49_203090	7894005
TGME49_203100	7894006
TGME49_203110	7894007
TGME49_203120	7894008
	7894008	10.096	12.71	0.282743	0.0326279	0.00917842
TGME49_203135	7894010
TGME49_201170	7894011
TGME49_201250	7894012
	7894012	16.56	20.2	0.232149	7.19672e-05	8.46619e-06
SAP18	7894013
	7894013	128.053	122.956	-0.153462	3.04622e-10	1.33943e-11
TGME49_201520	7894014
PDHE2	7894015
TGME49_206620	7894016
TGME49_206630	7894017
TGME49_206640	7894018
	7894018	90.836	74.68	-0.293854	5.3477e-15	1.22383e-16
TGME49_206650	7894019
	7894019	1.513	3.503	1.12901	6.16824e-17	1.11025e-18
TGME49_206670	7894021
TGME49_206680	7894022
GAPM2B	7894023
	7894023	78.533	76.706	-0.124338	0.0275892	0.00755173
TGME49_206700	7894024
TGME49_206710	7894025
TGME49_201860	7894026
TGME49_201870	7894027
TGME49_203730	7894028
	7894028	19.313	22.32	0.156346	0.0137327	0.00331223
TGME49_202330	7894029
TGME49_202680	7894031
	7894031	47.64	54.07	0.130025	0.0138889	0.00336061
TGME49_205320	7894032
	7894032	124.776	120.336	-0.105149	0.00135203	0.0002298
TGME49_202910	7894033
TGME49_201270	7894034
	7894034	6.43	10.12	0.601998	3.36917e-11	1.27351e-12
TGME49_201820	7894036
	7894036	16.466	18.88	0.157321	0.000658682	0.000101876
GRA7	7894037
TGME49_203320	7894038
	7894038	24.193	22.293	-0.173217	2.10054e-07	1.51775e-08
TGME49_203330	7894039
TGME49_203340	7894040
TGME49_203350	7894041
	7894041	4.976	6.893	0.420738	0.00535704	0.00109786
TGME49_203358	7894042
	7894042	37.496	33.186	-0.221485	0.0114324	0.00267217
TGME49_203370	7894043
TGME49_203380	7894044
TGME49_203390	7894045
TGME49_203200	7894046
TGME49_203220	7894048
	7894048	26.233	24.933	-0.129425	0.0248288	0.00666847
TGME49_203230	7894049
TGME49_203240	7894050
TGME49_203250	7894051
	7894051	0.226	0.58	1.31491	0.0194055	0.00496989
TGME49_203260	7894052
TGME49_203270	7894053
TGME49_203280	7894054
	7894054	21.563	19.38	-0.171408	0.0221274	0.00583197
TGME49_203290	7894055
TGME49_203300	7894056
	7894056	653.46	1011.5	0.56486	1.84481e-184	9.48733e-188
TGME49_202830	7894057
	7894057	104.463	94.6	-0.214179	1.35047e-13	3.78507e-15
TGME49_202840	7894058
	7894058	136.973	135.12	-0.0737523	0.030773	0.00852609
TGME49_202850	7894059
TGME49_202860	7894060
TGME49_202870	7894061
	7894061	19.72	18.21	-0.213991	0.000531221	7.93622e-05
TGME49_202880	7894062
	7894062	18.453	21.766	0.185409	0.00865743	0.00192115
TGME49_294750	7894063
TGME49_294760	7894064
	7894064	22.326	18.18	-0.331503	0.0398812	0.0116803
TGME49_294770	7894065
TGME49_294780	7894066
TGME49_294790	7894067
	7894067	71.186	81.073	0.140378	0.0264409	0.00717963
TGME49_294800	7894068
	7894068	668.393	757.713	0.133576	1.18864e-06	9.65827e-08
TGME49_294808	7894069
TGME49_294820	7894070
TGME49_294830	7894071
	7894071	41.556	49.75	0.207478	3.63863e-05	4.00446e-06
TGME49_294840	7894072
ALP7	7894073
TGME49_294860	7894074
TGME49_294870	7894075
	7894075	223.94	185.173	-0.327589	2.86202e-38	1.21428e-40
TGME49_294880	7894076
	7894076	20.35	17.063	-0.302178	0.000134009	1.68674e-05
TGME49_294890	7894077
TGME49_294898	7894078
GTF2H2	7894080
TGME49_294930	7894081
TGME49_294940	7894082
	7894082	51.503	45.93	-0.216699	5.01026e-05	5.72012e-06
TGME49_294960	7894084
TGME49_294970	7894085
	7894085	299.533	266.373	-0.193811	1.57054e-20	2.03939e-22
TGME49_294980	7894086
TGME49_294990	7894087
	7894087	0	8.25	9.69063	2.7829e-14	7.08428e-16
TGME49_295000	7894088
TGME49_295010	7894089
TGME49_295015	7894090
TGME49_295030	7894091
	7894091	173.493	135.673	-0.406754	4.58041e-33	2.70891e-35
TGME49_295040	7894092
TGME49_295050	7894093
	7894093	25.51	21.266	-0.31704	5.31855e-11	2.05822e-12
TGME49_295060	7894094
TGME49_295070	7894095
	7894095	7.153	9.14	0.298744	0.000307474	4.28124e-05
TGME49_295090	7894097
TGME49_295100	7894098
	7894098	14.186	17.553	0.255073	1.70174e-07	1.20334e-08
ROP7	7894099
TGME49_293760	7894100
	7894100	139.92	125.496	-0.209345	3.25481e-12	1.07963e-13
TGME49_294180	7894101
TGME49_293890	7894102
TGME49_287280	7894103
	7894103	44.483	31.983	-0.514229	1.24627e-07	8.55626e-09
TGME49_304890	7894104
TGME49_304920	7894105
TGME49_304900	7894106
TGME49_304910	7894107
TGME49_304930	7894108
TGME49_304955	7894111
TGME49_304970	7894112
	7894112	96.606	80.396	-0.319492	2.6523e-18	4.16021e-20
TGME49_304980	7894113
TGME49_304990	7894114
	7894114	28.96	26.853	-0.163148	0.00163912	0.000286603
TGME49_305000	7894115
TGME49_305010	7894116
TGME49_305020	7894117
	7894117	7.046	9.613	0.393803	7.94544e-06	7.43672e-07
TGME49_305030	7894118
TGME49_305040	7894119
TGME49_305060	7894121
TGME49_305070	7894122
TGME49_305080	7894123
TGME49_305090	7894124
TGME49_305100	7894125
TGME49_305110	7894126
TGME49_305120	7894127
	7894127	31.783	26.04	-0.339877	2.47386e-07	1.80657e-08
TGME49_305130	7894128
TGME49_305140	7894129
	7894129	33.836	24.703	-0.514869	1.68186e-42	5.83828e-45
TGME49_305150	7894130
TGME49_305180	7894133
TGME49_305200	7894134
	7894134	26.936	25.203	-0.149807	0.00606597	0.00126576
TGME49_305220	7894136
TGME49_305230	7894137
	7894137	2.436	3.186	0.333085	0.0238133	0.00636205
TGME49_305240	7894138
	7894138	38.353	35.453	-0.138906	0.00400988	0.000787231
TGME49_305250	7894139
TGME49_305260	7894140
TGME49_202890	7894141
	7894141	65.493	61.033	-0.154334	0.000220187	2.94696e-05
TGME49_202920	7894143
TGME49_202930	7894144
	7894144	14.933	17.746	0.199655	0.0426035	0.0126566
TGME49_201830	7894145
TGME49_202040	7894146
TGME49_202020	7894147
TGME49_202030	7894148
TGME49_201200	7894149
	7894149	18.853	17.183	-0.170763	0.0401108	0.0117703
TGME49_201880	7894150
TGME49_205580	7894151
	7894151	21.646	25.276	0.171463	0.022148	0.00584027
TGME49_205590	7894152
TGME49_205600	7894153
TGME49_205615	7894155
	7894155	2.073	2.69	0.320089	0.0221013	0.00582225
TGME49_205640	7894156
	7894156	4.453	5.46	0.220636	0.0469306	0.0142819
AP2VIIA3	7894158
	7894158	5.713	8.19	0.464137	1.20147e-10	5.00483e-12
TGME49_205658	7894159
	7894159	0.586	1.063	0.809752	0.0188826	0.00481684
TGME49_205670	7894160
PDHE3II	7894161
	7894161	205.663	190.37	-0.163758	1.35599e-08	7.67083e-10
TGME49_206480	7894162
	7894162	45.626	54.656	0.211728	0.000574402	8.70687e-05
TGME49_206490	7894163
TGME49_206500	7894164
	7894164	16.913	15.196	-0.207069	0.00222886	0.000407488
TLN4	7894165
	7894165	233.57	219.216	-0.152562	3.76815e-10	1.66655e-11
TGME49_206520	7894166
TGME49_206540	7894168
	7894168	87.92	99.266	0.142574	1.25229e-05	1.23463e-06
TGME49_206550	7894169
TGME49_201380	7894170
	7894170	180.4	177.206	-0.0738767	0.0369555	0.0106096
TGME49_205680	7894171
	7894171	340.256	312.003	-0.177783	3.82064e-14	9.92247e-16
TGME49_205700	7894173
	7894173	89.386	102.25	0.141942	0.000483351	7.15891e-05
TGME49_205710	7894174
TGME49_205720	7894175
	7894175	5.693	7.593	0.366803	0.0442797	0.0132532
TGME49_205730	7894176
TGME49_205740	7894177
SIN3	7894178
TGME49_205760	7894179
ASP1	7894180
	7894180	61.326	55.316	-0.217022	2.13196e-07	1.54319e-08
ROP33	7894181
TGME49_201390	7894182
	7894182	513.646	435.076	-0.28915	3.1873e-22	3.89295e-24
TGME49_201220	7894183
TGME49_206290	7894186
TGME49_206300	7894187
	7894187	1.54	3.21	1.00759	2.718e-06	2.3378e-07
TGME49_206310	7894188
	7894188	17.04	15.3	-0.208219	0.0129787	0.00308919
TGME49_206320	7894189
TGME49_206330	7894190
	7894190	35.546	42.583	0.207659	1.36771e-05	1.3663e-06
TGME49_206340	7894191
	7894191	248.706	234.2	-0.137211	8.8846e-06	8.40713e-07
TGME49_206350	7894192
TGME49_206360	7894193
TGME49_201740	7894195
TGME49_201110	7894196
TGME49_201750	7894197
TGME49_201760	7894198
TGME49_201890	7894199
TGME49_203400	7894200
TGME49_203420	7894202
TGME49_203430	7894203
APC10	7894204
TGME49_203450	7894205
TGME49_203460	7894206
TGME49_203470	7894207
TGME49_203480	7894208
	7894208	18.543	17.203	-0.166237	0.0121617	0.00287356
TGME49_203490	7894209
	7894209	6.47	11.743	0.809429	1.0858e-12	3.46206e-14
TGME49_203500	7894210
TGME49_201160	7894212
TGME49_203510	7894213
	7894213	30.243	34.493	0.136954	0.0267969	0.00729353
TGME49_203520	7894214
TGME49_203540	7894215
	7894215	248.116	221.28	-0.191421	6.03075e-12	2.07796e-13
TGME49_305270	7894219
	7894219	23.46	27.853	0.195112	0.00246315	0.000455072
TGME49_305280	7894220
TGME49_254690	7894221
	7894221	38.223	46.503	0.231792	5.27722e-05	6.05483e-06
TGME49_254700	7894222
TGME49_254710	7894223
	7894223	71.606	66.453	-0.162434	1.36173e-07	9.47153e-09
GRA8	7894224
	7894224	982.48	873.59	-0.21619	0.00237376	0.000437065
TGME49_254730	7894225
TGME49_254750	7894227
TGME49_254760	7894228
TGME49_254770	7894229
TGME49_254780	7894230
TGME49_254790	7894231
TGME49_254800	7894232
	7894232	21.406	23.496	0.197634	0.0420053	0.0124428
TGME49_254810	7894233
	7894233	8.153	6.72	-0.333783	0.000360482	5.11664e-05
TGME49_254820	7894234
	7894234	2.543	4.46	0.763283	1.95185e-05	2.01007e-06
TGME49_254830	7894235
TGME49_254840	7894236
TGME49_254850	7894237
TGME49_254860	7894238
TGME49_254870	7894239
	7894239	30.776	35.82	0.169218	0.0188826	0.00481897
TGME49_254880	7894240
	7894240	7.053	8.82	0.269134	0.0174318	0.00438373
TGME49_254890	7894241
	7894241	2.76	5.42	0.9215	3.34003e-10	1.47291e-11
TGME49_254900	7894242
TGME49_254910	7894243
TGME49_254920	7894244
	7894244	12.543	9.126	-0.507504	0.00180346	0.000319977
TGME49_254930	7894245
	7894245	22.306	20.823	-0.15313	0.00824469	0.0018073
TGME49_254940	7894246
TGME49_254950	7894247
TGME49_254960	7894248
TGME49_252065	7894249
TGME49_253020	7894250
TGME49_253510	7894251
TGME49_254110	7894252
TGME49_253850	7894253
	7894253	12.873	10.863	-0.295762	0.00552563	0.00113596
TGME49_252340	7894254
ROP24	7894256
	7894256	34.546	40.07	0.162899	0.0166017	0.00414722
AP2III1	7894257
TGME49_252380	7894258
	7894258	23.293	28.723	0.147389	0.000221295	2.97033e-05
TGME49_252390	7894259
TGME49_252400	7894260
TGME49_252410	7894261
PMRT3	7894262
	7894262	17.663	16.69	-0.230399	2.76639e-06	2.38298e-07
TGME49_252430	7894263
	7894263	44.3	39.686	-0.213237	2.63129e-08	1.57986e-09
TGME49_252440	7894264
TGME49_252450	7894265
TGME49_252465	7894266
TGME49_252480	7894268
	7894268	13.753	9.223	-0.62432	2.16594e-06	1.82955e-07
TGME49_252500	7894270
TGME49_252510	7894271
TGME49_252630	7894273
TGME49_252640	7894274
TGME49_252860	7894276
TGME49_252870	7894277
	7894277	0.963	1.366	0.450158	0.0380195	0.0110031
TGME49_252880	7894278
	7894278	28.543	24.956	-0.189528	7.92964e-06	7.41174e-07
TGME49_252990	7894279
	7894279	28.073	26.676	-0.167886	0.0197624	0.00508923
TGME49_253000	7894280
TGME49_253030	7894282
	7894282	17.483	16.453	-0.132989	0.0379824	0.01097
ARP4A	7894283
TGME49_253050	7894284
TGME49_253060	7894285
TGME49_253070	7894286
TGME49_253080	7894287
TGME49_253090	7894288
	7894288	2.04	2.8	0.400656	0.00982105	0.00222609
TGME49_253100	7894289
TGME49_253110	7894290
TGME49_253120	7894291
TGME49_253140	7894293
	7894293	7.683	9.533	0.256622	0.00157297	0.000272408
TGME49_253150	7894294
TGME49_253160	7894295
TGME49_253170	7894296
	7894296	61.97	58.883	-0.130065	5.02742e-06	4.53748e-07
TGME49_253290	7894298
TGME49_203570	7894299
TGME49_203580	7894300
TGME49_203590	7894301
TGME49_203600	7894302
	7894302	21.886	28.57	0.343056	3.25436e-12	1.0753e-13
TGME49_203610	7894303
	7894303	34.033	31.706	-0.184297	0.00860369	0.0019048
TGME49_201630	7894304
	7894304	67.786	66.713	-0.120918	0.0204689	0.00530538
TGME49_201190	7894305
TGME49_201900	7894306
TGME49_201210	7894307
	7894307	5.783	3.143	-0.928921	1.53156e-10	6.47833e-12
TGME49_201640	7894308
TGME49_232270	7894309
	7894309	121.653	110.57	-0.188867	4.19519e-06	3.72163e-07
TGME49_232280	7894310
TGME49_232290	7894311
RPS3	7894312
TGME49_232310	7894313
TGME49_232320	7894315
TGME49_232340	7894316
LDH1	7894317
	7894317	789.58	760.78	-0.102372	0.000371213	5.28804e-05
TGME49_232360	7894318
TGME49_232370	7894319
TGME49_229030	7894320
TGME49_230150	7894321
	7894321	115.15	130.366	0.154906	1.23923e-08	6.9466e-10
TGME49_230160	7894322
	7894322	946.826	1914.52	0.975373	1.12148e-239	1.44186e-243
TGME49_230170	7894323
	7894323	148.3	119.77	-0.362461	4.30455e-46	1.32822e-48
TGME49_230180	7894324
	7894324	673.176	637.71	-0.12867	6.52642e-08	4.31291e-09
TGME49_230190	7894325
TGME49_230200	7894326
ALV12	7894327
TGME49_230220	7894328
TGME49_230230	7894329
	7894329	37.943	31.986	-0.293841	0.000297086	4.12778e-05
MED14	7894330
TGME49_229320	7894331
TGME49_229280	7894332
	7894332	53.116	44.983	-0.288366	2.50785e-06	2.13771e-07
TGME49_229290	7894333
TGME49_229300	7894334
TGME49_233290	7894336
TGME49_233300	7894337
	7894337	16.086	20.49	0.304878	0.00857032	0.00189631
TGME49_233310	7894338
	7894338	22.64	19.9	-0.11834	0.0244318	0.00655557
TGME49_233320	7894339
TGME49_233330	7894340
TGME49_233340	7894341
TGME49_233350	7894342
TGME49_233360	7894343
	7894343	26.266	21.26	-0.296795	0.00017994	2.34353e-05
TGME49_233370	7894344
TGME49_229260	7894345
	7894345	4.596	5.523	0.211241	0.0133561	0.0032008
TGME49_229480	7894346
	7894346	186.42	158.76	-0.279211	1.08132e-16	2.02973e-18
TGME49_229340	7894347
	7894347	0.356	0.773	1.05063	0.000977368	0.000158832
TGME49_229270	7894348
TGME49_229420	7894349
TGME49_229020	7894351
TGME49_229220	7894352
	7894352	38.683	35.143	-0.188558	0.0035631	0.00068715
RPS23	7894353
TGME49_229680	7894354
TGME49_230050	7894355
TGME49_230060	7894356
TGME49_230070	7894357
TGME49_230080	7894359
TGME49_230100	7894360
TGME49_230110	7894361
TGME49_230122	7894362
TGME49_230130	7894363
TGME49_230140	7894364
	7894364	11.62	9.493	-0.345046	0.0001903	2.48824e-05
TGME49_229190	7894365
TGME49_229490	7894366
	7894366	81.176	65.066	-0.328513	2.56538e-18	3.99089e-20
TGME49_229150	7894367
TGME49_232090	7894369
	7894369	56.453	51.486	-0.14257	0.00851655	0.00187894
TGME49_232100	7894370
TGME49_232120	7894372
	7894372	52.32	49.353	-0.0902724	0.0197709	0.00509397
TGME49_232130	7894373
	7894373	90.903	113.04	0.265073	1.05669e-09	5.04024e-11
TGME49_232140	7894374
TGME49_232150	7894375
TGME49_232160	7894376
	7894376	51.76	47.766	-0.168187	0.000686991	0.000106608
TGME49_202470	7894377
	7894377	33.616	30.686	-0.161948	0.00310453	0.000587937
TGME49_202480	7894378
	7894378	28.14	24.126	-0.271327	0.00109507	0.000180776
AP2VIIA7	7894379
	7894379	14.193	13.106	-0.178551	0.000215498	2.87035e-05
TGME49_202500	7894380
	7894380	165.273	159.206	-0.10468	0.00204796	0.000370466
TGME49_202510	7894381
TGME49_202520	7894382
	7894382	48.763	41.256	-0.295494	2.65136e-14	6.71532e-16
TGME49_202530	7894383
TGME49_202540	7894384
	7894384	40.29	38	-0.136371	1.98653e-05	2.05089e-06
TGME49_202550	7894385
	7894385	19.8	18.036	-0.188801	0.000553723	8.32934e-05
TGME49_201180	7894386
	7894386	19.266	24.456	0.291835	3.36195e-07	2.49834e-08
TGME49_201230	7894387
TGME49_201790	7894388
	7894388	113.553	99.763	-0.325362	4.38814e-18	7.05217e-20
TGME49_201800	7894389
TGME49_206380	7894390
TGME49_206390	7894391
TGME49_206400	7894392
TGME49_206415	7894394
FRM1	7894395
	7894395	7.933	7.73	-0.0920448	0.0477099	0.0146111
TGME49_206440	7894396
TGME49_206450	7894397
	7894397	45.49	45.243	-0.0698576	0.0324677	0.0091292
TGME49_205490	7894399
TGME49_205500	7894400
	7894400	6.326	8.223	0.325626	0.00154201	0.000266056
TGME49_205510	7894401
	7894401	16.816	21.803	0.322487	7.18534e-05	8.44356e-06
TGME49_205520	7894402
	7894402	0.053	0.193	1.88444	0.0207766	0.00539581
TGME49_205530	7894403
TGME49_205540	7894404
TGME49_205550	7894405
TGME49_205562	7894406
TGME49_205570	7894407
	7894407	31.733	29.153	-0.174604	0.00780344	0.00168778
TGME49_205000	7894409
TGME49_205010	7894410
TGME49_205030	7894412
TGME49_205040	7894413
	7894413	35.87	34.453	-0.11253	0.00927167	0.0020813
TGME49_205050	7894414
TGME49_205060	7894415
TGME49_205070	7894416
TGME49_205080	7894417
TGME49_205090	7894418
TGME49_201150	7894419
	7894419	25.236	28.183	0.104533	0.049325	0.0151881
TGME49_204310	7894420
	7894420	48.656	46.343	-0.124822	0.00102481	0.000168255
TGME49_204320	7894421
	7894421	61.743	56.363	-0.179835	0.00457231	0.000916462
TGME49_204340	7894423
	7894423	242.096	232.463	-0.109132	5.51533e-05	6.35348e-06
TGME49_204350	7894424
SUB4	7894425
TGME49_204370	7894426
	7894426	58.426	53.84	-0.165984	0.00885025	0.00197191
TGME49_204380	7894427
TGME49_204390	7894428
TGME49_201700	7894429
TGME49_201850	7894430
TGME49_204880	7894431
TGME49_203740	7894432
TGME49_203750	7894433
TGME49_203760	7894434
TGME49_203780	7894436
	7894436	28.93	26.896	-0.159356	0.00131582	0.000222969
TGME49_203790	7894437
	7894437	22.99	20.063	-0.247522	0.000974578	0.000158253
TGME49_203800	7894438
TGME49_203810	7894439
TGME49_203820	7894440
TGME49_201690	7894441
TGME49_201680	7894442
	7894442	38.916	43.973	0.122771	0.00927167	0.00208069
TGME49_202280	7894444
TGME49_202290	7894445
TGME49_202300	7894446
TGME49_202310	7894447
	7894447	53.756	40.663	-0.454549	2.65383e-18	4.19673e-20
TGME49_202340	7894449
TGME49_202350	7894450
TGME49_202360	7894451
TGME49_201660	7894452
TGME49_201670	7894453
	7894453	5.556	8.993	0.640139	3.56288e-13	1.03524e-14
TGME49_202650	7894454
TGME49_232170	7894455
POLR2I	7894457
TGME49_202700	7894458
	7894458	14.72	12.78	-0.256077	0.00407699	0.000805283
TGME49_202720	7894460
TGME49_202730	7894461
TGME49_201240	7894462
TGME49_204400	7894463
TGME49_204410	7894464
OWP1	7894465
	7894465	2.78	3.576	0.310073	0.0412859	0.0121872
TGME49_204440	7894467
TGME49_204460	7894469
TGME49_204468	7894470
TGME49_202170	7894473
	7894473	13.563	11.5	-0.28815	0.0081889	0.00179192
TGME49_202180	7894474
TGME49_202190	7894475
	7894475	3.526	4.643	0.345558	0.023984	0.00641691
TGME49_202200	7894476
	7894476	21.526	27.06	0.277503	3.60045e-06	3.16162e-07
TGME49_202210	7894477
TGME49_202220	7894478
HDAC5	7894479
	7894479	26.753	24.046	-0.208561	1.04355e-05	1.01027e-06
TGME49_202240	7894480
	7894480	9.113	11.04	0.234496	0.000569754	8.6099e-05
TGME49_202250	7894481
	7894481	20.44	26.103	0.298958	6.41622e-08	4.19884e-09
TGME49_202260	7894482
TGME49_203620	7894483
	7894483	10.336	14.02	0.388703	0.000146608	1.86794e-05
RPL44	7894484
	7894484	1154.81	1292.38	0.23638	0.000589917	8.97997e-05
TGME49_203665	7894486
AP2VIIA5	7894490
	7894490	37.426	36.543	-0.101538	0.00910565	0.002037
TGME49_203700	7894491
	7894491	3.253	4.943	0.556208	0.0224391	0.00594009
AP2VIIA4	7894492
TGME49_203720	7894493
TGME49_204110	7894494
	7894494	5.483	9.336	0.725892	0.00114969	0.000191861
TGME49_204120	7894495
	7894495	22.2	19.69	-0.223059	0.0401668	0.0118052
PLP1	7894496
	7894496	340.13	335.986	-0.0701168	0.00397194	0.000778251
TGME49_204140	7894497
	7894497	1.703	2.85	0.687616	1.04655e-06	8.47678e-08
TGME49_204160	7894499
TGME49_204270	7894500
TGME49_204280	7894501
TGME49_204290	7894502
TGME49_204300	7894503
TGME49_202070	7894504
	7894504	5.85	5.34	-0.185057	0.000408832	5.92381e-05
TGME49_201140	7894505
TGME49_205220	7894506
TGME49_205240	7894508
ROP18	7894509
	7894509	88.65	105.136	0.19565	3.38055e-06	2.95114e-07
TGME49_205265	7894511
TGME49_205280	7894512
	7894512	105.37	100.343	-0.123609	0.000448763	6.59471e-05
TGME49_205290	7894513
TGME49_205300	7894514
	7894514	29.58	30.95	0.116644	0.0192608	0.00492788
TGME49_205330	7894516
MIC2	7894517
	7894517	1478.83	1428.09	-0.111771	1.40282e-05	1.40499e-06
TGME49_203930	7894519
	7894519	27.143	33.613	0.245441	2.43604e-05	2.56195e-06
TGME49_203940	7894520
	7894520	2.89	3.77	0.328319	0.0203675	0.00527648
TGME49_203950	7894521
	7894521	20.276	18.733	-0.169467	0.000414632	6.01554e-05
TGME49_203960	7894522
	7894522	17.336	20.45	0.185027	0.0108815	0.00251588
TGME49_203970	7894523
TGME49_203980	7894524
	7894524	75.423	73.24	-0.0971057	0.0130285	0.00310721
ROP12	7894525
TGME49_201770	7894526
	7894526	37.736	35.386	-0.157953	0.000334781	4.69233e-05
TGME49_205430	7894527
TGME49_205440	7894528
TGME49_205450	7894529
TGME49_205460	7894530
TGME49_205470	7894531
	7894531	135.206	164.616	0.231719	9.02569e-12	3.26076e-13
ISP4	7894532
TGME49_270560	7894533
TGME49_269350	7894534
TGME49_270060	7894535
TGME49_270070	7894536
TGME49_269260	7894537
TGME49_273740	7894538
TGME49_273750	7894539
TGME49_268220	7894540
	7894540	0.07	0.25	1.7711	0.0185218	0.00470784
TGME49_269280	7894541
TGME49_269290	7894542
TGME49_269980	7894544
TGME49_269990	7894545
TGME49_268870	7894546
	7894546	16.296	20.023	0.245122	0.00131369	0.00022244
TGME49_270650	7894547
TGME49_270660	7894548
TGME49_268880	7894549
	7894549	29.013	35.283	0.240181	0.000373518	5.32568e-05
TGME49_273920	7894550
TGME49_273930	7894551
	7894551	72.38	86.656	0.214606	0.000837062	0.000132802
TGME49_274140	7894552
TGME49_272530	7894553
TGME49_269210	7894554
TGME49_270090	7894555
TGME49_270100	7894556
TGME49_268610	7894558
	7894558	61.726	55.133	-0.209397	0.0129915	0.00309505
TGME49_269365	7894560
TGME49_269380	7894561
TGME49_269390	7894562
	7894562	14.973	17.626	0.181961	0.0119923	0.0028277
TGME49_268860	7894563
TGME49_268640	7894564
	7894564	21.2	26.903	0.295706	0.00115868	0.000193958
TGME49_269750	7894565
TGME49_270150	7894566
TGME49_269120	7894567
TGME49_269110	7894568
TGME49_269170	7894569
TGME49_268330	7894570
	7894570	15.303	14.673	-0.149648	0.000501113	7.4542e-05
TGME49_270020	7894572
TGME49_268990	7894573
TGME49_269000	7894574
TGME49_269582	7894575
TGME49_269140	7894576
TGME49_269150	7894577
TGME49_268810	7894578
TGME49_268820	7894579
TLN1	7894581
TGME49_268190	7894582
TGME49_272040	7894583
	7894583	0.753	1.346	0.78429	2.2489e-06	1.9083e-07
TGME49_272155	7894585
	7894585	2.33	2.053	-0.239448	0.032104	0.00898978
TGME49_269300	7894586
	7894586	2.193	3.833	0.753446	4.88943e-05	5.54445e-06
TGME49_269600	7894587
TGME49_269420	7894588
TGME49_268790	7894589
	7894589	124.42	102.206	-0.333049	4.52238e-16	9.18664e-18
TGME49_269160	7894590
TGME49_269430	7894591
TGME49_271460	7894592
TGME49_273300	7894594
TGME49_273310	7894595
TGME49_273320	7894596
	7894596	283.206	261.45	-0.166182	2.50318e-09	1.27444e-10
TGME49_270130	7894597
TGME49_268930	7894598
TGME49_270540	7894599
TGME49_269450	7894600
TGME49_269460	7894601
TGME49_269660	7894602
TGME49_269670	7894603
	7894603	15.593	12.956	-0.33452	4.17517e-09	2.15253e-10
TGME49_268670	7894604
AP2VIII7	7894605
TGME49_267970	7894606
TGME49_273330	7894607
TGME49_273340	7894608
TGME49_272540	7894609
TGME49_272550	7894610
TGME49_292610	7894618
	7894618	22.02	20.92	-0.149972	0.00343127	0.000660402
TGME49_292600	7894619
TGME49_212420	7894620
	7894620	8.4	12.773	0.580616	0.00985987	0.00223615
TGME49_212410	7894621
	7894621	16.996	24.07	0.38855	1.55205e-07	1.08951e-08
TGME49_307470	7894622
TGME49_322500	7894628
	7894628	18.293	14.71	-0.330855	8.49049e-05	1.01519e-05
TGME49_323100	7894630
	7894630	53.483	46.713	-0.247326	6.51846e-08	4.29927e-09
SRS48K	7894634
SRS48E	7894635
TGME49_302450	7894639
TGME49_303450	7894643
TGME49_303050	7894646
TGME49_302150	7894651
TGME49_255060	7894653
TGME49_269780	7894669
TGME49_239080	7894670
	7894670	10.453	9.81	-0.146192	0.0136397	0.00328628
SRS23	7894671
RPS7	7894672
	7894672	265.11	391.81	0.515304	8.59704e-62	1.43689e-64
TGME49_239110	7894673
TGME49_239120	7894674
TGME49_239130	7894675
TGME49_239250	7894677
TGME49_240580	7894678
POLR2E	7894679
TGME49_240600	7894680
	7894680	17.393	22.106	0.291688	0.000377313	5.39755e-05
TGME49_240610	7894681
TGME49_240620	7894682
TGME49_240630	7894683
TGME49_238420	7894684
SRS22I	7894685
TGME49_238970	7894686
TGME49_238980	7894687
TGME49_243290	7894688
TGME49_243298	7894689
TGME49_243310	7894690
TGME49_243340	7894692
TGME49_243350	7894693
TGME49_243360	7894694
TGME49_243370	7894695
TGME49_243382	7894696
SRS22F	7894698
TGME49_238220	7894699
	7894699	0.836	1.866	1.10333	0.00100434	0.000164118
TGME49_241860	7894700
TGME49_241870	7894701
TGME49_241880	7894702
TGME49_241890	7894703
TGME49_242000	7894704
	7894704	43.486	36.58	-0.288826	2.02394e-08	1.19178e-09
TGME49_242010	7894705
TGME49_239420	7894706
	7894706	146.33	144.473	-0.0864183	0.000314684	4.39781e-05
TGME49_239430	7894707
TGME49_239440	7894708
TGME49_239475	7894710
TGME49_239480	7894711
TGME49_239490	7894712
TGME49_238020	7894713
TGME49_240300	7894714
TGME49_240310	7894715
TGME49_240325	7894716
TGME49_240330	7894717
TGME49_240340	7894718
TGME49_240350	7894719
TGME49_240360	7894720
TGME49_240370	7894721
TGME49_240380	7894722
TGME49_240390	7894723
TGME49_239340	7894724
TGME49_239350	7894725
	7894725	5.72	7.013	0.238733	0.00391003	0.00076401
TGME49_239365	7894726
TGME49_239885	7894728
TGME49_239400	7894730
TGME49_239410	7894731
TGME49_238100	7894732
	7894732	28.48	28.28	0.417329	1.75373e-10	7.48569e-12
SND1	7894733
TGME49_244850	7894734
TGME49_244860	7894735
TGME49_244870	7894736
	7894736	22.84	20.113	-0.232226	0.0142987	0.00348367
POLR1A	7894737
	7894737	12.476	15.213	0.230841	2.25384e-05	2.34714e-06
TGME49_244890	7894738
TGME49_238390	7894739
TGME49_238160	7894740
TGME49_242435	7894741
TGME49_242460	7894744
TGME49_258120	7894745
TGME49_255470	7894746
TGME49_258110	7894747
TGME49_255920	7894748
TGME49_258100	7894749
TGME49_256070	7894750
TGME49_258090	7894751
TGME49_261620	7894752
TGME49_260430	7894754
TGME49_264100	7894755
TGME49_258690	7894756
TGME49_258360	7894757
TGME49_264230	7894758
TGME49_262380	7894759
	7894759	4.65	8.573	0.833967	9.35892e-08	6.35319e-09
SRS28	7894760
RON10	7894761
	7894761	40.38	47.166	0.173952	0.00509331	0.00103399
TGME49_262980	7894763
TGME49_261450	7894764
TGME49_258710	7894765
TGME49_262825	7894766
TGME49_260210	7894767
TGME49_261440	7894768
TGME49_262680	7894769
	7894769	14.08	11.243	-0.375494	0.000118158	1.46293e-05
TGME49_261410	7894770
TGME49_260360	7894771
TGME49_261660	7894772
	7894772	11.163	9.603	-0.272491	7.90175e-05	9.34637e-06
TGME49_258950	7894773
	7894773	41.77	37.99	-0.186428	0.00412529	0.000817314
TGME49_261760	7894775
	7894775	59.74	57.586	-0.123146	0.00809597	0.00176673
TGME49_264220	7894776
TGME49_261080	7894778
TGME49_263410	7894779
RPS16	7894780
TGME49_259050	7894781
ROP16	7894782
	7894782	36.323	43.646	0.21372	0.000181461	2.36567e-05
TGME49_258610	7894783
	7894783	31.2	38.37	0.247955	0.000111156	1.37052e-05
ABCB1	7894785
TGME49_255410	7894786
	7894786	93.203	88.313	-0.125942	0.0186734	0.00475599
TGME49_259590	7894787
TGME49_262720	7894788
TGME49_258630	7894789
TGME49_262120	7894790
	7894790	100.763	88.873	-0.212102	4.46331e-12	1.49772e-13
TGME49_263450	7894791
TGME49_263310	7894792
TGME49_260570	7894793
TGME49_255200	7894794
TGME49_264030	7894795
	7894795	63.33	55.096	-0.251505	3.44208e-07	2.57116e-08
TGME49_258060	7894796
TGME49_260420	7894797
TGME49_255490	7894798
TGME49_257720	7894799
TGME49_262910	7894800
TGME49_262130	7894801
	7894801	35.766	31.856	-0.202725	0.000571591	8.65691e-05
TGME49_263280	7894802
TGME49_260410	7894803
TGME49_259172	7894804
TGME49_260670	7894805
	7894805	28.333	27.19	-0.153628	0.0346425	0.00981196
TGME49_259530	7894806
TGME49_263400	7894807
	7894807	40.91	35.77	-0.239418	0.00574597	0.00119012
TGME49_259160	7894808
	7894808	6.343	8.226	0.209956	0.0110169	0.00255662
TGME49_261670	7894809
RAD26	7894810
	7894810	11.4	15.116	0.348345	3.44643e-08	2.12245e-09
TGME49_264210	7894811
TGME49_262040	7894812
TGME49_262810	7894813
TGME49_264200	7894814
	7894814	2.976	4.573	0.567204	0.000292932	4.05992e-05
TGME49_264130	7894815
ACP	7894816
TGME49_259830	7894817
TGME49_263030	7894818
TGME49_264090	7894819
	7894819	6.766	8.303	0.214184	0.00193059	0.000346007
RPL18A	7894820
TGME49_263990	7894822
TGME49_263260	7894823
	7894823	23.54	32.35	0.405833	5.74149e-13	1.71994e-14
TGME49_242570	7894824
TGME49_258990	7894825
TGME49_259030	7894826
AP2VIIB2	7894827
CAM2	7894828
TGME49_258080	7894829
TGME49_255460	7894830
	7894830	11.893	15.713	0.3805	2.67874e-08	1.61523e-09
TGME49_255380	7894831
TGME49_256830	7894832
	7894832	22.213	21.743	-0.106415	0.0380809	0.0110281
TGME49_259840	7894833
	7894833	5.83	8.866	0.548254	3.20278e-13	9.22374e-15
TGME49_257800	7894834
TGME49_258740	7894835
TGME49_258780	7894836
TGME49_257530	7894837
	7894837	59.75	131.393	1.08497	7.11084e-219	2.74267e-222
TGME49_256840	7894838
TGME49_258920	7894839
TGME49_257520	7894840
TGME49_255620	7894841
TGME49_257510	7894842
ROP28	7894843
TGME49_257500	7894844
	7894844	14.35	12.973	-0.235477	0.00251435	0.000467439
TGME49_257490	7894845
	7894845	8.253	11.956	0.486196	0.000269457	3.6826e-05
TGME49_257480	7894846
TGME49_262550	7894847
	7894847	11.28	9.74	-0.264714	0.0103416	0.00236933
TGME49_261600	7894848
RPL27	7894849
	7894849	215.81	251.156	0.166619	0.000104264	1.27749e-05
TGME49_260790	7894850
TGME49_264110	7894851
TGME49_263320	7894852
	7894852	182.373	178.773	-0.0778311	0.0447481	0.0134279
TGME49_263730	7894853
TGME49_261200	7894854
TGME49_260680	7894855
TGME49_262850	7894856
TGME49_263060	7894857
	7894857	19.203	22.673	0.176058	0.00696116	0.00147314
TGME49_258770	7894858
TGME49_255910	7894859
TGME49_255160	7894860
	7894860	114.746	95.263	-0.318914	0.0476954	0.0145941
TGME49_257560	7894861
	7894861	13.63	11.706	-0.27061	0.00926003	0.0020763
TGME49_263330	7894862
TGME49_262450	7894863
TGME49_263180	7894864
TGME49_262390	7894865
	7894865	55.743	65.356	0.174329	1.22613e-07	8.40227e-09
TGME49_263200	7894866
TGME49_258670	7894867
RPP1	7894868
TGME49_260370	7894869
TGME49_260240	7894870
	7894870	165.286	151.163	-0.179677	6.68713e-06	6.19019e-07
TGME49_260400	7894871
	7894871	115.633	104.723	-0.180684	0.00673973	0.00141848
TGME49_259040	7894872
TGME49_263270	7894873
TGME49_259180	7894874
TGME49_261380	7894875
SRS26C	7894876
TGME49_262840	7894877
TGME49_260660	7894878
	7894878	42.136	38.963	-0.240216	0.00016129	2.08196e-05
TGME49_263340	7894879
TGME49_260390	7894880
TGME49_264000	7894881
TGME49_260650	7894882
RPL7A	7894883
TGME49_259100	7894884
TGME49_259540	7894885
TGME49_259630	7894886
TGME49_261390	7894887
TGME49_261680	7894888
TGME49_261500	7894889
TGME49_263250	7894890
TGME49_261970	7894891
	7894891	37.166	29.033	-0.404249	1.79773e-06	1.50003e-07
TGME49_260160	7894892
TGME49_264120	7894893
HDAC4	7894894
TGME49_259680	7894895
TBPIP	7894897
TGME49_260250	7894898
	7894898	22.613	26.14	0.166285	0.0364847	0.0104508
TGME49_260300	7894899
TGME49_260630	7894900
	7894900	20.88	25.326	0.151733	0.000311013	4.33851e-05
SRS26B	7894901
TGME49_259670	7894902
TGME49_242580	7894903
	7894903	31.85	29.753	-0.152227	0.00374984	0.00072702
TGME49_242590	7894904
TGME49_242600	7894905
TGME49_242610	7894906
	7894906	5.15	7.613	0.501465	0.000144342	1.83535e-05
TGME49_238510	7894907
TGME49_242625	7894909
	7894909	0.576	1.563	1.38071	1.35126e-40	4.8644e-43
TGME49_242640	7894910
TGME49_242650	7894911
TGME49_242660	7894912
TGME49_242670	7894913
	7894913	1.623	2.233	0.388052	0.0458528	0.0138714
TGME49_239270	7894916
TGME49_239290	7894917
TGME49_239300	7894918
TGME49_239310	7894919
	7894919	10.363	13.693	0.355291	0.00991109	0.00225159
TGME49_239320	7894920
RPL37	7894921
TGME49_239500	7894922
TGME49_239510	7894923
TGME49_239520	7894924
	7894924	0.42	0.643	0.550494	0.0469441	0.0142921
TGME49_239530	7894925
TGME49_239540	7894926
	7894926	43.306	41.05	-0.13054	0.00544189	0.00111804
TGME49_239550	7894927
TGME49_243635	7894928
TGME49_243655	7894931
TGME49_243670	7894932
TGME49_243680	7894933
TGME49_243690	7894934
TGME49_243700	7894935
TGME49_243710	7894936
	7894936	89.366	74.36	-0.317274	2.79713e-16	5.57412e-18
PEX11	7894937
TGME49_238070	7894938
TGME49_242830	7894939
TGME49_242850	7894941
	7894941	15.176	12.743	-0.304008	0.0014452	0.000247122
TGME49_242860	7894942
TGME49_242870	7894943
TGME49_242880	7894944
TGME49_242890	7894945
TGME49_242360	7894946
TGME49_242370	7894947
TGME49_242380	7894948
	7894948	67.453	64.62	-0.113205	0.019529	0.00501092
TGME49_242390	7894949
CDPK2B	7894950
LSD1	7894952
TGME49_244900	7894953
TGME49_240700	7894954
TGME49_240710	7894955
TGME49_240740	7894958
TGME49_238380	7894961
ROP9	7894962
TGME49_243740	7894963
	7894963	7.006	10.486	0.488376	2.77379e-07	2.04344e-08
TGME49_243750	7894964
TGME49_243760	7894965
TGME49_243770	7894966
TGME49_243780	7894967
SRS22B	7894969
SRS22C	7894970
TGME49_243110	7894972
TGME49_243120	7894973
TGME49_243130	7894974
TGME49_243140	7894975
TGME49_243150	7894976
TGME49_243160	7894977
TGME49_243170	7894978
TGME49_243180	7894979
TGME49_243190	7894980
TGME49_272360	7894981
TGME49_273610	7894982
	7894982	6.04	4.59	-0.441846	0.0360953	0.0103255
TGME49_273620	7894983
TGME49_273630	7894984
TGME49_270320	7894985
TGME49_270330	7894986
TGME49_270300	7894987
TGME49_270310	7894988
TGME49_270720	7894990
TGME49_269270	7894991
TGME49_273595	7894993
	7894993	12.436	14.563	0.172363	0.027626	0.00756535
TGME49_270820	7894995
TGME49_270830	7894996
TGME49_271760	7894997
TGME49_271770	7894998
TGME49_268890	7894999
TGME49_269830	7895000
TGME49_269800	7895001
	7895001	47.793	42.793	-0.209825	0.00023234	3.13053e-05
TGME49_270190	7895002
TGME49_268430	7895005
TGME49_273510	7895006
TGME49_273990	7895007
TGME49_274000	7895008
TGME49_274010	7895009
	7895009	13.163	11.796	-0.226915	8.29307e-07	6.65322e-08
TGME49_271750	7895010
	7895010	7.2	9.09	0.400967	0.00114497	0.000190779
TGME49_272340	7895012
	7895012	23.203	18.756	-0.305136	1.00154e-05	9.60589e-07
TGME49_272350	7895013
TGME49_273800	7895014
TGME49_272760	7895016
	7895016	14.886	10.396	-0.488938	2.62521e-05	2.77777e-06
TGME49_272770	7895017
	7895017	5.256	7.736	0.540242	3.23682e-05	3.51648e-06
TGME49_270570	7895019
TGME49_271240	7895020
TGME49_271250	7895021
	7895021	19.063	15.586	-0.331775	0.0223155	0.00589877
TGME49_272320	7895023
TGME49_269730	7895024
TGME49_269740	7895025
TGME49_270640	7895026
TGME49_271800	7895027
POLR2G	7895028
TGME49_273468	7895029
TGME49_273390	7895030
TGME49_268560	7895032
	7895032	52.533	50.806	-0.102374	0.00882955	0.00196616
TGME49_271910	7895033
	7895033	4.86	6.85	0.449838	0.0432132	0.0128839
TLP1	7895034
TGME49_269240	7895036
ST2	7895037
	7895037	35.793	33.54	-0.156991	0.00271349	0.000507253
TGME49_272510	7895038
TGME49_270790	7895039
TGME49_270800	7895040
	7895040	23.376	17.2	-0.493454	0.0472915	0.0144343
TGME49_271840	7895041
TGME49_273430	7895042
TGME49_272590	7895043
TGME49_272230	7895044
CDC48CY	7895045
	7895045	32.346	37.24	0.163815	0.000990266	0.00016131
TGME49_273100	7895046
POLR3B	7895047
PDHE1B	7895049
TGME49_272300	7895050
TGME49_274180	7895051
	7895051	7.416	6.283	-0.292212	0.0118587	0.00278857
TGME49_274190	7895052
OWP3	7895053
TGME49_272570	7895054
TGME49_271290	7895057
	7895057	7.366	9.283	0.281984	0.0217059	0.00570134
TGME49_269960	7895058
TGME49_227450	7895059
	7895059	34.236	31.066	-0.195456	9.06857e-07	7.28704e-08
TGME49_227560	7895060
TGME49_227570	7895061
TGME49_227580	7895062
	7895062	75.903	71.416	-0.179101	4.30618e-07	3.28306e-08
TGME49_227590	7895063
RPL34	7895064
	7895064	301.353	366.5	0.235009	9.70598e-17	1.80942e-18
TGME49_227990	7895065
TGME49_228000	7895066
TGME49_228010	7895067
TGME49_228020	7895068
TGME49_228030	7895069
TGME49_228040	7895070
TGME49_228050	7895071
	7895071	1.546	2.403	0.583981	0.0401622	0.0117987
TGME49_228060	7895072
TGME49_228070	7895073
TGME49_225530	7895074
TGME49_225540	7895075
	7895075	247.39	214.66	-0.255749	3.47762e-19	5.05235e-21
TGME49_225550	7895076
TGME49_225560	7895077
	7895077	150.443	165.066	0.0598761	0.0321614	0.00901413
TGME49_225570	7895078
TGME49_225580	7895079
TGME49_225690	7895081
	7895081	30.69	34.53	0.115435	0.0159339	0.00395172
TGME49_225710	7895082
TGME49_225720	7895083
TGME49_225730	7895084
	7895084	79.233	66.3	-0.303131	5.61817e-07	4.40612e-08
NA	7895085
TGME49_225770	7895088
TGME49_225780	7895089
TGME49_227850	7895090
TGME49_227860	7895091
TGME49_227870	7895092
TGME49_227880	7895093
TGME49_227890	7895094
	7895094	19.936	16.21	-0.342392	0.00894453	0.00199636
AP2X1	7895095
	7895095	19.7	18.786	-0.162601	0.00153224	0.000263992
TGME49_227910	7895096
	7895096	97.25	87.27	-0.204278	4.45533e-05	5.0121e-06
TGME49_228720	7895097
	7895097	16.386	13.57	-0.355152	0.00163516	0.000285365
TGME49_228730	7895098
CDPK7	7895100
	7895100	27.343	31.36	0.14346	0.00831115	0.00182615
TGME49_228760	7895101
TGME49_228770	7895102
	7895102	9.83	12.336	0.293642	0.000909123	0.000145988
TGME49_228780	7895103
	7895103	86.216	76.1	-0.182684	3.73271e-08	2.32754e-09
TGME49_228480	7895104
TGME49_228490	7895105
	7895105	6.973	9.376	0.381316	0.0370506	0.0106512
TGME49_228500	7895106
TGME49_228510	7895107
TGME49_228620	7895108
TGME49_228630	7895109
TGME49_228640	7895110
TGME49_228660	7895111
TGME49_224710	7895112
TGME49_224720	7895113
	7895113	37.2	33.073	-0.206037	9.55284e-05	1.16555e-05
TGME49_224730	7895114
TGME49_224740	7895115
SRS40F	7895116
SRS40E	7895117
SRS40D	7895118
POLR2A	7895119
TGME49_225270	7895120
TGME49_225280	7895121
TGME49_225290	7895122
TGME49_225300	7895123
	7895123	29.976	26.923	-0.20567	0.00457053	0.000915517
TGME49_225310	7895124
TGME49_225320	7895125
TGME49_227270	7895126
GRA3	7895127
	7895127	608.06	667.9	0.0816705	0.000873917	0.000139099
HDAC3	7895128
	7895128	67.803	61.226	-0.146231	0.00011285	1.39575e-05
TGME49_227300	7895129
TGME49_227310	7895130
TGME49_227320	7895131
TGME49_227330	7895132
TGME49_227350	7895134
	7895134	3.006	4.286	0.457922	3.71378e-05	4.10149e-06
RPL3	7895135
	7895135	343.783	449.723	0.335622	2.88848e-24	2.93379e-26
TGME49_226068	7895136
TGME49_321660	7895137
TGME49_321680	7895139
	7895139	293.57	285.09	-0.0901477	0.0313594	0.00872886
TGME49_321690	7895140
TGME49_321700	7895141
TGME49_321310	7895142
TGME49_321360	7895143
TGME49_321390	7895144
TGME49_321280	7895145
TGME49_299780	7895146
	7895146	132.25	144.236	0.0708462	0.0145166	0.00354237
TGME49_299790	7895147
TGME49_299800	7895148
TGME49_299810	7895149
TGME49_299820	7895150
TGME49_299900	7895151
TGME49_299970	7895153
TGME49_299980	7895154
	7895154	80.123	72.386	-0.147594	2.9423e-05	3.17003e-06
RPL18	7895156
	7895156	311.883	306.55	-0.067395	0.0380095	0.0109941
TGME49_300010	7895157
TGME49_300020	7895158
TGME49_300030	7895159
TGME49_300040	7895160
	7895160	53.866	49.91	-0.157699	0.0393309	0.0114635
TGME49_300048	7895161
TGME49_300060	7895162
	7895162	16.37	19.763	0.222232	0.0243644	0.00653122
TGME49_300070	7895163
TGME49_300080	7895164
TGME49_300090	7895165
RON2	7895166
TGME49_300110	7895167
TGME49_300120	7895168
TGME49_300130	7895169
TGME49_300140	7895170
	7895170	105.433	144.213	0.400865	4.72002e-30	3.39832e-32
TGME49_300150	7895171
	7895171	5.516	6.69	0.259209	0.0482633	0.0148087
TGME49_300180	7895174
RPL37A	7895175
TGME49_300200	7895176
	7895176	181.643	167.01	-0.174103	1.20791e-07	8.26184e-09
TGME49_300220	7895178
	7895178	10.146	13.096	0.342336	3.19609e-12	1.05194e-13
TGME49_300230	7895179
	7895179	0.913	2.013	1.08788	0.000135664	1.71281e-05
TGME49_300240	7895180
TGME49_300250	7895181
TGME49_300260	7895182
	7895182	14.986	18.543	0.254262	0.000378782	5.42509e-05
TGME49_300270	7895183
TGME49_300280	7895184
TGME49_300290	7895185
TGME49_300300	7895186
TGME49_300310	7895187
TGME49_300320	7895188
TGME49_300330	7895189
[truncated: 8,765 more rows]

## Sheet: Sheet2
Gene name	average_fpkm_vehicle	average_fpkm_Tylosin	diffexp_log2fc_vehicle-vs-Tylosin	diffexp_deseq2_qvalue_vehicle-vs-Tylosin	diffexp_pvalue_vehicle-vs-Tylosin
TGME49_230160	946.826	1914.52	0.975373	1.12148e-239	1.44186e-243
DDX17	565.196	372.706	-0.688953	1.38382e-221	3.55829e-225
TGME49_257530	59.75	131.393	1.08497	7.11084e-219	2.74267e-222
TGME49_203300	653.46	1011.5	0.56486	1.84481e-184	9.48733e-188
TGME49_288360	330.603	469.996	0.459028	3.37083e-86	2.1669e-89
BGI_novel_G000046	407.51	318.013	-0.411748	3.91705e-79	3.02164e-82
TGME49_291930	13.35	33.703	1.28463	2.87456e-78	2.58703e-81
TGME49_275860	346.136	262.893	-0.469598	6.33318e-75	6.51394e-78
TGME49_293280	3.713	10.046	1.3807	8.8927e-74	1.02898e-76
TGME49_268850	234.98	370.69	0.611474	9.17319e-71	1.17938e-73
TGME49_316510	6.62	12.61	0.873522	2.37768e-67	3.36263e-70
AP2VIIA1	1.4	4.7	1.6518	5.64129e-63	8.70346e-66
RPS7	265.11	391.81	0.515304	8.59704e-62	1.43689e-64
TGME49_217030	70.366	52.026	-0.496565	1.25887e-60	2.2659e-63
GRA5	4648.57	3650.24	-0.396851	3.13949e-60	6.05455e-63
AP2IV3	1.806	6.27	1.74295	5.22616e-60	1.07506e-62
GRA6	468.773	360.25	-0.431936	1.1731e-59	2.564e-62
SRS34A	3336.61	2634.04	-0.387635	1.54938e-54	3.5856e-57
TGME49_221210	806.633	1158.55	0.486488	2.88218e-51	7.04056e-54
TGME49_237240	277.8	223.76	-0.36435	2.91478e-50	7.49492e-53
TGME49_316250	435.456	347.26	-0.377841	1.09018e-49	2.9434e-52
TGME49_216210	2	4.313	1.05396	2.52368e-48	7.13819e-51
TGME49_214980	215.876	169.956	-0.399048	4.30455e-46	1.31088e-48
TGME49_230170	148.3	119.77	-0.362461	4.30455e-46	1.32822e-48
MIC16	341.746	265.296	-0.393783	1.48423e-45	4.77061e-48
TGME49_258870	539.286	449.7	-0.333661	2.51335e-43	8.40153e-46
TGME49_305140	33.836	24.703	-0.514869	1.68186e-42	5.83828e-45
TGME49_242625	0.576	1.563	1.38071	1.35126e-40	4.8644e-43
RPL24	297.263	231.893	-0.407777	3.43469e-39	1.28061e-41
TGME49_270670	6.696	15.59	1.16599	4.74383e-39	1.82971e-41
TGME49_286480	402.176	276.406	-0.572358	1.18753e-38	4.73304e-41
TGME49_208830	61.09	91.146	0.525678	1.20798e-38	4.96984e-41
TGME49_294870	223.94	185.173	-0.327589	2.86202e-38	1.21428e-40
RPL13A	139.95	199.66	0.463528	3.83598e-38	1.67682e-40
AP2IV2	3.473	7.656	1.08636	4.6028e-38	2.0712e-40
TGME49_286270	11.933	8.536	-0.539347	1.38182e-37	6.39565e-40
TGME49_308950	54.856	77.08	0.449179	1.81492e-37	8.63356e-40
TGME49_254300	1.92	5.433	1.44413	5.59981e-37	2.73583e-39
TGME49_254470	258.966	212.503	-0.327001	5.84058e-37	2.92855e-39
TGME49_218260	413.863	331.71	-0.367202	5.58246e-36	2.8709e-38
TGME49_202980	6.513	12.31	0.864294	1.14602e-35	6.04101e-38
RPL35A	828.743	1089.12	0.3681	1.56201e-35	8.43462e-38
TGME49_265790	281.656	236.106	-0.306627	7.1132e-35	3.93247e-37
TGME49_205150	8.763	11.546	0.736364	1.21578e-34	6.87764e-37
MIC5	3203.42	2726.9	-0.275231	2.99998e-33	1.73565e-35
TGME49_295030	173.493	135.673	-0.406754	4.58041e-33	2.70891e-35
TGME49_246010	1.88	4.936	1.33945	5.75315e-33	3.47644e-35
RTF1	80.69	62.11	-0.430686	6.48882e-33	4.00442e-35
TGME49_208070	24.283	18.31	-0.463289	9.35335e-33	5.89244e-35
TGME49_214220	473.276	400.563	-0.329626	6.19612e-32	3.98311e-34
TGME49_220940	175.56	139.466	-0.38788	7.25518e-32	4.75719e-34
TGME49_255900	199.513	152.42	-0.435499	1.10819e-31	7.40885e-34
IMC12	180.433	255.09	0.453183	1.78145e-31	1.2139e-33
TGME49_242090	181.066	153.696	-0.291715	1.9882e-31	1.38034e-33
MIC1	1023.05	894.35	-0.246782	3.51642e-31	2.48654e-33
TGME49_300140	105.433	144.213	0.400865	4.72002e-30	3.39832e-32
TGME49_311030	0.606	1.936	1.6164	6.44162e-30	4.72065e-32
GRA12	1344.25	1185.15	-0.227496	1.01456e-29	7.56547e-32
AP2IX9	63.92	82.633	0.315072	1.2638e-29	9.58654e-32
ROP1	112.746	147.983	0.337983	3.87197e-28	2.98686e-30
TGME49_246130	304	389.99	0.312039	3.88897e-28	3.04998e-30
PFKII	86.536	112.476	0.329083	1.11463e-27	8.88495e-30
TGME49_311380	3.596	6.79	0.837693	1.73733e-27	1.4072e-29
TGME49_247470	34.606	55.44	0.469043	4.34751e-27	3.57728e-29
MIC12	36.243	48.97	0.379777	7.88953e-27	6.5932e-29
TGME49_225125	4.77	8.273	0.739279	4.23355e-26	3.59237e-28
TGME49_236950	116.476	166.42	0.471592	4.79925e-26	4.1341e-28
TGME49_264870	71.906	60.393	-0.306723	5.0716e-26	4.4339e-28
TGME49_300055	123.813	110.783	-0.231083	6.66519e-26	5.9128e-28
RPS4	190.06	272.99	0.475562	1.32834e-25	1.19547e-27
TGME49_286020	31.163	45.923	0.504458	2.32213e-25	2.11972e-27
TGME49_250760	8.53	13.493	0.606646	3.54796e-25	3.2843e-27
RPS26	273.206	202.536	-0.472115	4.48997e-25	4.21404e-27
PGMII	256.546	342.366	0.375906	7.36228e-25	7.00449e-27
TGME49_204070	72.816	52.726	-0.518144	7.46102e-25	7.19435e-27
TGME49_266960	83.883	110.97	0.270531	8.70005e-25	8.50095e-27
TGME49_244280	212.31	174.596	-0.331272	1.12688e-24	1.11558e-26
TGME49_221710	19.75	13.87	-0.494147	1.77253e-24	1.77754e-26
RPL3	343.783	449.723	0.335622	2.88848e-24	2.93379e-26
GT1	193.143	165.213	-0.279015	3.15837e-24	3.24851e-26
GRA1	10558.5	7670.36	-0.508915	5.61333e-24	5.84572e-26
TGME49_239010	41.333	57.493	0.424371	7.09309e-24	7.47793e-26
TGME49_214270	15.093	23.14	0.562484	9.01014e-24	9.61484e-26
TGME49_266080	106.033	136.593	0.302412	9.75959e-24	1.05401e-25
TGME49_258450	10.413	15.2	0.48495	1.47008e-23	1.60654e-25
TGME49_208730	68.693	79.67	0.278495	1.49487e-23	1.65285e-25
TGME49_290190	60.073	46.373	-0.427085	1.94393e-23	2.17436e-25
TGME49_262400	402.143	354.37	-0.236284	2.99398e-23	3.38738e-25
TGME49_268200	156.803	133.51	-0.297253	3.29018e-23	3.76479e-25
TGME49_293870	587.896	486.38	-0.317263	3.35313e-23	3.87994e-25
TGME49_224480	20.666	27.74	0.368175	1.01475e-22	1.18722e-24
TGME49_297340	66.29	55.89	-0.300767	1.56777e-22	1.85439e-24
TGME49_218200	65.703	49.343	-0.397498	2.56039e-22	3.06141e-24
TGME49_301480	8.856	14.706	0.694059	2.6024e-22	3.14509e-24
TGME49_201390	513.646	435.076	-0.28915	3.1873e-22	3.89295e-24
TGME49_286460	159.486	123.66	-0.414811	3.87017e-22	4.77676e-24
TGME49_230940	166.11	142.86	-0.272935	5.01775e-22	6.25768e-24
TGME49_276170	242.14	213.83	-0.237389	1.13832e-21	1.43424e-23
TAF12	13.843	22.6	0.661862	1.1772e-21	1.49837e-23
RPS15A	226.913	306.29	0.390298	5.56003e-21	7.1484e-23
TGME49_294970	299.533	266.373	-0.193811	1.57054e-20	2.03939e-22
TGME49_214130	7.496	4.306	-0.853428	2.25441e-20	2.95642e-22
SRS25	200.47	161.303	-0.36371	2.54955e-20	3.37624e-22
SRS67	182.546	156.38	-0.275719	3.74601e-20	5.00881e-22
TGME49_306040	40.166	30.97	-0.429413	5.17397e-20	6.98465e-22
GRA9	170.283	142.196	-0.311317	8.0766e-20	1.10069e-21
TGME49_313830	2.05	5.493	1.37079	8.86338e-20	1.21931e-21
TGME49_286470	298.383	245.993	-0.328229	1.04516e-19	1.45124e-21
TGME49_222170	188.356	161.81	-0.257872	1.3494e-19	1.89103e-21
TGME49_270805	91.083	80.423	-0.267457	1.55617e-19	2.20081e-21
AP2XI2	140.403	126.43	-0.229328	2.30257e-19	3.28601e-21
TGME49_313860	30.096	25.046	-0.316317	2.7551e-19	3.96723e-21
TGME49_225540	247.39	214.66	-0.255749	3.47762e-19	5.05235e-21
TGME49_304500	396.613	354.013	-0.227346	5.54458e-19	8.12654e-21
TGME49_306700	9.97	6.85	-0.481693	5.67662e-19	8.39305e-21
ROP35	178.123	158.586	-0.22185	6.88566e-19	1.02692e-20
ABCG84	64.41	48.04	-0.473755	1.136e-18	1.70883e-20
TGME49_287180	1.816	4.12	1.1257	1.91644e-18	2.90742e-20
TGME49_202900	6.176	10.14	0.660528	2.06149e-18	3.154e-20
TGME49_279390	42.24	57.603	0.383862	2.46598e-18	3.80455e-20
TGME49_229490	81.176	65.066	-0.328513	2.56538e-18	3.99089e-20
TGME49_304970	96.606	80.396	-0.319492	2.6523e-18	4.16021e-20
TGME49_202310	53.756	40.663	-0.454549	2.65383e-18	4.19673e-20
TGME49_254150	28.48	21.39	-0.466424	2.77279e-18	4.42049e-20
TGME49_201790	113.553	99.763	-0.325362	4.38814e-18	7.05217e-20
TGME49_278530	259.116	209.356	-0.352558	5.03895e-18	8.16286e-20
TGME49_270510	58.99	77.95	0.348574	5.55297e-18	9.06694e-20
TGME49_223985	35.563	30.376	-0.283287	6.20359e-18	1.0209e-19
TGME49_306510	37.063	49.05	0.350426	6.27918e-18	1.04142e-19
TGME49_220208	10.306	7.196	-0.573645	7.66983e-18	1.28192e-19
TGME49_306680	7.843	6.176	-0.88882	8.13867e-18	1.37075e-19
TGME49_202010	13.343	20.573	0.571542	8.38183e-18	1.42247e-19
TGME49_219485	5.4	8.246	0.58489	8.60518e-18	1.47144e-19
TGME49_251560	7.846	12.02	0.474345	9.39514e-18	1.6186e-19
TGME49_234990	27.716	21.91	-0.393884	1.23239e-17	2.13902e-19
TGME49_311230	110.106	100.843	-0.183014	1.34981e-17	2.36017e-19
TGME49_205170	64.366	89.71	0.319258	1.71449e-17	3.01987e-19
TGME49_208490	42.943	34.17	-0.400504	1.89185e-17	3.35659e-19
TGME49_263300	98.743	128.45	0.328648	3.66992e-17	6.55849e-19
TGME49_206650	1.513	3.503	1.12901	6.16824e-17	1.11025e-18
TGME49_225120	519.766	454.62	-0.239189	6.89846e-17	1.25056e-18
TGME49_229720	0	2.223	10.4906	6.94203e-17	1.26738e-18
TGME49_270030	17.19	23.18	0.511633	7.89687e-17	1.45185e-18
TGME49_297790	81.996	67.383	-0.334736	8.27241e-17	1.53153e-18
RPL34	301.353	366.5	0.235009	9.70598e-17	1.80942e-18
TGME49_229480	186.42	158.76	-0.279211	1.08132e-16	2.02973e-18
TGME49_259220	4.543	9.71	1.04569	1.14856e-16	2.17072e-18
TGME49_264190	25.26	18.606	-0.495219	1.19871e-16	2.28091e-18
TGME49_241850	21.03	17.53	-0.317263	1.28184e-16	2.45556e-18
TGME49_249410	0	4.846	10.7282	1.44087e-16	2.77874e-18
TGME49_267590	63.663	56.62	-0.224872	1.64632e-16	3.19612e-18
TGME49_235380	26.066	37.83	0.485835	1.88603e-16	3.68573e-18
TGME49_237550	31.653	42.916	0.386076	1.89649e-16	3.73057e-18
TGME49_310080	30.303	23.22	-0.437787	2.20022e-16	4.35632e-18
TGME49_243710	89.366	74.36	-0.317274	2.79713e-16	5.57412e-18
TGME49_254610	219.17	184.383	-0.304952	3.92094e-16	7.86406e-18
TGME49_313422	28.776	20.816	-0.519746	4.15608e-16	8.3891e-18
TGME49_268790	124.42	102.206	-0.333049	4.52238e-16	9.18664e-18
RPL5	154.24	193.813	0.274933	4.97186e-16	1.01636e-17
TGME49_292920	5.396	10.536	0.914029	7.61852e-16	1.56719e-17
MIC10	1682.58	1508.4	-0.207603	8.16178e-16	1.68944e-17
RPS3A	622.4	532.636	-0.264212	1.00224e-15	2.08746e-17
SRS29C	654.696	596.16	-0.185709	1.04993e-15	2.2003e-17
TGME49_245980	129.643	109.983	-0.289012	1.05221e-15	2.2186e-17
TGME49_262620	549.2	489.52	-0.230757	1.33048e-15	2.82244e-17
RPS9	403.806	507.473	0.297998	1.34803e-15	2.87699e-17
TGME49_298600	53.203	44.646	-0.311562	1.52743e-15	3.27951e-17
TGME49_258210	81.56	69.48	-0.284168	1.53674e-15	3.31926e-17
TGME49_268950	15.746	26.796	0.718046	1.79147e-15	3.8925e-17
TGME49_213620	19.773	26.54	0.369175	2.23587e-15	4.88684e-17
TGME49_212300	216.606	194.993	-0.2058	3.17603e-15	7.0087e-17
TGME49_314310	48.776	68.29	0.437454	3.17603e-15	7.02336e-17
TGME49_220240	125.143	106.836	-0.281992	3.43743e-15	7.64562e-17
TGME49_228120	52.846	44.78	-0.173729	3.45862e-15	7.7372e-17
TGME49_207990	6.283	11.656	0.838286	3.91243e-15	8.80271e-17
TGME49_219678	13.586	9.513	-0.567176	4.63218e-15	1.04817e-16
TGME49_294370	36.82	28.336	-0.431304	5.17747e-15	1.17821e-16
TGME49_206640	90.836	74.68	-0.293854	5.3477e-15	1.22383e-16
TGME49_313310	100.463	81.696	-0.268232	5.90711e-15	1.35944e-16
TAF8	31.79	24.816	-0.410757	5.96711e-15	1.38092e-16
TGME49_208740	161.3	155.25	-0.219704	6.0727e-15	1.41316e-16
TGME49_296010	23.776	29.97	0.278309	6.1655e-15	1.44269e-16
TGME49_209450	42.316	35.983	-0.288989	6.17497e-15	1.45284e-16
TGME49_243960	98.456	89.92	-0.234821	7.22859e-15	1.71003e-16
TGME49_253790	1.436	2.97	1.00085	7.67652e-15	1.82586e-16
SRS52A	181.776	156.116	-0.256031	1.01335e-14	2.4233e-16
TGME49_289370	200.643	163.22	-0.34158	1.12245e-14	2.69862e-16
TGME49_263530	49.096	68.37	0.690439	1.39385e-14	3.36904e-16
AP2VI2	18.016	23.33	0.317696	1.77529e-14	4.31383e-16
TGME49_203060	179.083	218.226	0.234724	1.81247e-14	4.42748e-16
TGME49_211640	18.47	14.506	-0.404105	1.83306e-14	4.50135e-16
TGME49_219770	39.486	29.22	-0.482145	1.88503e-14	4.65319e-16
RPS27A	179.043	284.67	0.619771	2.01506e-14	5.00008e-16
TGME49_305790	6.276	10.06	0.625832	2.30824e-14	5.75725e-16
TGME49_213300	1.25	2.306	0.82862	2.31646e-14	5.80753e-16
TGME49_297650	62.63	80.256	0.304383	2.4165e-14	6.08939e-16
TGME49_202520	48.763	41.256	-0.295494	2.65136e-14	6.71532e-16
TGME49_294990	0	8.25	9.69063	2.7829e-14	7.08428e-16
TGME49_278660	8.833	12.936	0.495995	3.26298e-14	8.34834e-16
TGME49_211010	43.003	34.79	-0.360796	3.60898e-14	9.27997e-16
TGME49_253780	5.16	9.44	0.926035	3.60985e-14	9.32861e-16
TGME49_205680	340.256	312.003	-0.177783	3.82064e-14	9.92247e-16
TGME49_204060	214.466	190.286	-0.227554	4.0195e-14	1.04906e-15
TGME49_278540	113.78	97.783	-0.325475	4.23403e-14	1.11049e-15
TGME49_243940	12.35	19.693	0.622445	5.08269e-14	1.33961e-15
TGME49_218950	1.92	0	-9.58534	5.18457e-14	1.37313e-15
TGME49_293320	40.37	34.2	-0.293574	5.28415e-14	1.4063e-15
TGME49_207720	1.683	3.726	1.09404	5.43397e-14	1.45316e-15
TGME49_256880	19.023	15.206	-0.382785	5.50261e-14	1.47859e-15
TGME49_212270	466.423	423.516	-0.189852	8.24547e-14	2.22621e-15
TGME49_237540	32.786	48.693	0.523713	8.51648e-14	2.31033e-15
TGME49_220900	100.856	123.613	0.24045	8.89758e-14	2.42516e-15
TGME49_280370	384.69	342.576	-0.203797	9.23698e-14	2.52954e-15
TGME49_226020	295.996	264.42	-0.215963	1.00893e-13	2.77593e-15
TGME49_310802	16.393	22.836	0.428529	1.1485e-13	3.17468e-15
TGME49_299100	21.656	17.503	-0.36219	1.16366e-13	3.23155e-15
TGME49_267670	16.536	22.856	0.426722	1.17858e-13	3.28813e-15
TGME49_202830	104.463	94.6	-0.214179	1.35047e-13	3.78507e-15
MIC4	689.883	637.52	-0.165431	1.39996e-13	3.94179e-15
TGME49_211710	122.36	100.573	-0.330777	1.50723e-13	4.26317e-15
TGME49_259950	199.486	175.73	-0.234222	1.75852e-13	4.99656e-15
TGME49_220230	33.043	40.483	0.225326	2.71488e-13	7.74883e-15
TGME49_255290	8.573	11.463	0.356795	3.10212e-13	8.89397e-15
TGME49_259840	5.83	8.866	0.548254	3.20278e-13	9.22374e-15
TGME49_237020	12.51	8.24	-0.655283	3.55487e-13	1.02834e-14
TGME49_201670	5.556	8.993	0.640139	3.56288e-13	1.03524e-14
RPS10	993.14	849.83	-0.25344	3.88831e-13	1.1348e-14
TGME49_291150	4.013	6.576	0.657187	3.90257e-13	1.14398e-14
TGME49_309730	88.273	96.61	0.187746	3.93031e-13	1.15716e-14
ALV10	267.54	235.616	-0.256599	4.76687e-13	1.40959e-14
TGME49_242700	18.266	14.823	-0.350283	4.99163e-13	1.48247e-14
TGME49_309760	106.04	90.63	-0.278248	5.4898e-13	1.63748e-14
TGME49_263260	23.54	32.35	0.405833	5.74149e-13	1.71994e-14
TGME49_281430	25.713	23.133	-0.381792	5.97001e-13	1.79607e-14
TGME49_281520	78.74	66.166	-0.292331	6.15704e-13	1.86304e-14
TGME49_231200	6.836	4.946	-0.530871	6.15704e-13	1.86817e-14
TGME49_258970	5.573	8.273	0.50759	6.21152e-13	1.89269e-14
TGME49_270260	22.43	16.946	-0.457554	7.05974e-13	2.16838e-14
TGME49_286090	335.093	299.816	-0.213426	7.05974e-13	2.16929e-14
TGME49_313110	32.713	25.873	-0.376909	7.20195e-13	2.22225e-14
TGME49_241240	500.51	458.723	-0.150167	7.27953e-13	2.25555e-14
TGME49_314480	2.31	5.426	1.18043	8.0734e-13	2.51191e-14
TGME49_279350	54.743	47.906	-0.238042	8.08493e-13	2.53182e-14
TGME49_205180	70.993	87.406	0.257543	8.08493e-13	2.53629e-14
TGME49_299010	27.696	24.09	-0.267774	8.56864e-13	2.69904e-14
TGME49_245432	117.193	143.513	0.257024	8.7446e-13	2.76571e-14
TGME49_257750	271.473	250.823	-0.190494	8.87833e-13	2.81942e-14
TGME49_203490	6.47	11.743	0.809429	1.0858e-12	3.46206e-14
TGME49_265110	4.213	7.68	0.812325	1.36549e-12	4.3714e-14
TGME49_226570	130.366	169.366	0.326817	1.45346e-12	4.6717e-14
TGME49_243460	168.153	153.9	-0.182633	1.65891e-12	5.35338e-14
TGME49_294200	177.763	212.33	0.204434	2.68021e-12	8.68365e-14
TGME49_236540	139.88	125.28	-0.207703	2.80404e-12	9.12087e-14
TGME49_281675	6.15	9.403	0.556738	3.00649e-12	9.81805e-14
TGME49_282140	23.416	18.363	-0.405153	3.19609e-12	1.04999e-13
TGME49_300220	10.146	13.096	0.342336	3.19609e-12	1.05194e-13
TGME49_203600	21.886	28.57	0.343056	3.25436e-12	1.0753e-13
TGME49_293760	139.92	125.496	-0.209345	3.25481e-12	1.07963e-13
TGME49_214200	5.433	8.806	0.647981	3.59694e-12	1.19775e-13
TGME49_220280	1.996	3.56	0.799388	4.28723e-12	1.43312e-13
TGME49_262120	100.763	88.873	-0.212102	4.46331e-12	1.49772e-13
TGME49_296121	115.43	101.576	-0.233214	4.48415e-12	1.51047e-13
TGME49_265190	28.053	24.213	-0.26756	4.8106e-12	1.62662e-13
TGME49_217000	41.973	33.843	-0.360602	5.45836e-12	1.85267e-13
TGME49_266890	26.52	20.04	-0.457791	5.49839e-12	1.87333e-13
TGME49_233080	26.866	21.163	-0.397256	5.59934e-12	1.91492e-13
TGME49_237520	32.416	26.596	-0.339451	5.66131e-12	1.94339e-13
TGME49_203540	248.116	221.28	-0.191421	6.03075e-12	2.07796e-13
AP2XI1	6.196	9.346	0.538884	6.05037e-12	2.0925e-13
TGME49_266680	16.913	25.033	0.462561	6.22553e-12	2.16109e-13
TGME49_248510	9.676	8.476	-0.231103	6.82619e-12	2.37837e-13
TGME49_268920	120.11	100.87	-0.299773	6.85942e-12	2.39877e-13
TGME49_310390	314.68	288.386	-0.166923	7.10503e-12	2.49379e-13
TGME49_261720	114.816	140.266	0.222418	8.13756e-12	2.86666e-13
TGME49_266450	3.483	6.153	0.762357	8.28202e-12	2.9282e-13
TGME49_215230	47.63	39.666	-0.316565	8.41886e-12	2.98741e-13
TGME49_228190	23.763	32.82	0.414377	8.71487e-12	3.10365e-13
TGME49_216880	477.97	432.486	-0.191741	8.89096e-12	3.18783e-13
TGME49_305990	71.31	59.186	-0.231044	8.89096e-12	3.19316e-13
TGME49_297880	71.28	91.306	0.30677	8.89096e-12	3.20065e-13
TGME49_205470	135.206	164.616	0.231719	9.02569e-12	3.26076e-13
TGME49_223390	62.866	56.5	-0.208907	1.1152e-11	4.04327e-13
TGME49_314570	76.963	67.026	-0.296054	1.15582e-11	4.20543e-13
TGME49_243410	30.2	23.54	-0.367115	1.18172e-11	4.31484e-13
TGME49_295105	120.156	153.926	0.312506	1.37494e-11	5.03802e-13
TGME49_222000	4.02	5.89	0.491971	1.4717e-11	5.41151e-13
TGME49_226850	41.776	50.82	0.225191	1.92679e-11	7.10967e-13
TGME49_251770	72.97	64.593	-0.230233	2.08389e-11	7.71613e-13
TGME49_288670	9.08	10.423	0.363146	2.32059e-11	8.62241e-13
TGME49_240410	1.026	1.896	0.93409	2.38053e-11	8.87571e-13
TGME49_280560	46.576	39.7	-0.283993	2.50417e-11	9.36892e-13
TGME49_269770	1.696	3.88	1.1427	2.7452e-11	1.0306e-12
TGME49_293900	145.43	132.533	-0.189185	3.2251e-11	1.21491e-12
TGME49_201270	6.43	10.12	0.601998	3.36917e-11	1.27351e-12
CPC1	389.536	349.23	-0.209244	3.49017e-11	1.32373e-12
TGME49_256900	17.616	13.883	-0.351873	3.98614e-11	1.51697e-12
TGME49_321540	33.92	29.203	-0.289588	4.04172e-11	1.54332e-12
TGME49_247710	27.53	23.116	-0.306596	4.10838e-11	1.57405e-12
TGME49_315440	45.963	40.296	-0.244637	4.5416e-11	1.74587e-12
TGME49_232750	47.64	62.61	0.34448	4.69707e-11	1.81167e-12
TGME49_295050	25.51	21.266	-0.31704	5.31855e-11	2.05822e-12
TGME49_238240	19.66	29	0.511215	5.7614e-11	2.23701e-12
SRS17A	15.113	23.54	0.590783	6.28594e-11	2.44875e-12
TGME49_215520	15.66	21.696	0.417977	6.44864e-11	2.52043e-12
TGME49_231960	163.716	150.516	-0.184289	6.5225e-11	2.55768e-12
TGME49_216680	47.276	40.99	-0.293656	6.5669e-11	2.58353e-12
TGME49_271935	319.796	273.933	-0.25919	6.61132e-11	2.60951e-12
TGME49_298060	29.926	25.306	-0.316577	7.30329e-11	2.89202e-12
TGME49_225230	48.11	69.576	0.483558	7.4078e-11	2.94293e-12
TGME49_210980	59.256	48.603	-0.328227	7.56832e-11	3.01643e-12
TGME49_244190	34.08	29.476	-0.264158	8.07816e-11	3.23002e-12
TGME49_251450	11.066	8.49	-0.43868	8.15686e-11	3.27197e-12
TGME49_310790	335.776	307.806	-0.175356	8.19457e-11	3.29764e-12
TGME49_230860	48.066	38.723	-0.363569	8.65872e-11	3.49555e-12
TGME49_218340	21.446	17.323	-0.387506	8.86796e-11	3.59142e-12
TGME49_237450	0.71	1.83	1.18903	8.96735e-11	3.64582e-12
TGME49_277230	33.043	44.253	0.369772	8.96735e-11	3.65473e-12
SRS29B	2519.82	2929.79	0.181495	9.44735e-11	3.86251e-12
TGME49_218270	41.073	59.55	0.491399	1.04265e-10	4.27622e-12
RPA43	1.27	3.44	1.38841	1.04604e-10	4.3036e-12
TGME49_244440	68.636	83.763	0.234678	1.08274e-10	4.46848e-12
TGME49_290700	326.546	300.046	-0.174159	1.13304e-10	4.69067e-12
RPS8	591.36	683.963	0.164186	1.16891e-10	4.85419e-12
AP2VIIA3	5.713	8.19	0.464137	1.20147e-10	5.00483e-12
TGME49_205390	30.94	23.62	-0.440942	1.20909e-10	5.05213e-12
TGME49_242730	102.85	85.773	-0.294262	1.26518e-10	5.30275e-12
TGME49_310885	55.376	44.243	-0.375071	1.41785e-10	5.96086e-12
TGME49_313445	51.093	62.756	0.227396	1.46168e-10	6.16393e-12
TGME49_201210	5.783	3.143	-0.928921	1.53156e-10	6.47833e-12
TGME49_250780	20.12	17.02	-0.297136	1.58485e-10	6.72411e-12
TGME49_219120	76.296	68.25	-0.215645	1.68604e-10	7.17508e-12
TGME49_238100	28.48	28.28	0.417329	1.75373e-10	7.48569e-12
TGME49_221922	78.473	70.12	-0.216059	1.97171e-10	8.44147e-12
TGME49_318310	14.843	22.173	0.528231	2.23119e-10	9.58108e-12
TGME49_210781	10.606	8.42	-0.387976	2.54984e-10	1.09822e-11
TGME49_215260	5.986	8.843	0.50936	2.71215e-10	1.17162e-11
TGME49_248810	172.123	168.88	-0.175214	2.75391e-10	1.19319e-11
TGME49_269060	24.48	30.783	0.275768	2.85717e-10	1.24161e-11
GRA15	149.86	135.373	-0.198677	2.85904e-10	1.2473e-11
TGME49_233710	44.176	39.15	-0.232033	2.85904e-10	1.24977e-11
TGME49_289920	432.82	394.28	-0.186673	2.8915e-10	1.26768e-11
SAP18	128.053	122.956	-0.153462	3.04622e-10	1.33943e-11
TGME49_254890	2.76	5.42	0.9215	3.34003e-10	1.47291e-11
TLN4	233.57	219.216	-0.152562	3.76815e-10	1.66655e-11
TGME49_269700	80.416	95.08	0.185429	3.89514e-10	1.72772e-11
CDPK8	34.076	28.686	-0.302058	4.09506e-10	1.82167e-11
TGME49_217050	53.976	47.233	-0.246224	4.19174e-10	1.87006e-11
TGME49_224880	13.733	17.956	0.297066	4.20881e-10	1.88309e-11
TGME49_216190	4.57	7.316	0.623307	4.34073e-10	1.94769e-11
TGME49_305750	3.52	6.893	0.918534	4.58298e-10	2.06228e-11
PRMT2	19.266	14.66	-0.448458	4.70035e-10	2.12114e-11
TGME49_205130	58.493	54.01	-0.20926	4.93669e-10	2.23414e-11
TGME49_269710	65.013	57.42	-0.180637	4.99853e-10	2.26855e-11
TGME49_235680	85.13	102.566	0.221835	5.01761e-10	2.28366e-11
TGME49_309250	18.85	16.156	-0.278523	5.08081e-10	2.31896e-11
TGME49_225910	19.926	15.693	-0.398214	5.08668e-10	2.32818e-11
TGME49_255250	1.393	3.33	1.22839	5.35147e-10	2.45625e-11
TGME49_258490	18.713	14.476	-0.423214	5.60248e-10	2.57867e-11
TGME49_232010	16.806	20.196	0.216929	5.77498e-10	2.66549e-11
POLR3A	10.29	14.236	0.413878	6.10916e-10	2.82759e-11
TGME49_290920	9.96	13.866	0.424231	6.4943e-10	3.0142e-11
MIC14	110.83	100.366	-0.196346	6.76227e-10	3.14726e-11
TGME49_275610	5.916	8.88	0.516699	7.3626e-10	3.43613e-11
TGME49_211090	38.5	33.353	-0.261371	7.63626e-10	3.57367e-11
TGME49_289830	63.556	84.256	0.361027	7.78575e-10	3.65364e-11
TGME49_210412	2.793	3.996	0.715711	8.287e-10	3.89951e-11
TGME49_255170	4.08	7.246	0.776436	8.51304e-10	4.01683e-11
TGME49_214430	3.013	6.43	1.04531	8.7705e-10	4.14958e-11
TGME49_219440	30.473	26.01	-0.282919	8.78618e-10	4.1683e-11
TGME49_208820	0	0.586	8.21946	1.01582e-09	4.83226e-11
TGME49_232130	90.903	113.04	0.265073	1.05669e-09	5.04024e-11
TGME49_268240	38.043	34.706	-0.188069	1.07617e-09	5.15974e-11
TGME49_212250	77.406	68.78	-0.223428	1.07617e-09	5.16085e-11
TGME49_216890	36.416	30.453	-0.311273	1.07728e-09	5.18005e-11
TGME49_324600	221.716	302.23	0.434194	1.07966e-09	5.20536e-11
TGME49_235930	164.636	156.216	-0.177465	1.21722e-09	5.88422e-11
TGME49_223070	76.996	69.443	-0.254793	1.26608e-09	6.13668e-11
MORN1	18.796	26.533	0.446587	1.28516e-09	6.24569e-11
TGME49_250115	236.116	227.5	-0.137045	1.39885e-09	6.82579e-11
TGME49_212220	49.213	43.523	-0.231829	1.39885e-09	6.83421e-11
TGME49_227370	2.606	3.816	0.482282	1.40912e-09	6.9025e-11
TGME49_228100	9.29	12.996	0.430228	1.43319e-09	7.03882e-11
MIC6	756.993	608.973	-0.367653	1.49761e-09	7.37443e-11
RPL35	187.073	221.483	0.193882	1.52727e-09	7.54012e-11
TGME49_318160	46.11	39.356	-0.281723	1.53891e-09	7.61741e-11
TGME49_220330	12.756	17.773	0.425246	1.60149e-09	7.94776e-11
TGME49_292975	38.033	45.646	0.207507	1.61649e-09	8.04295e-11
TGME49_254630	4.453	7.513	0.63979	1.68279e-09	8.39446e-11
TGME49_316730	38.046	34.366	-0.202257	1.8191e-09	9.09782e-11
TGME49_232180	34.373	29.103	-0.277301	1.89979e-09	9.52581e-11
TGME49_229440	38.66	34.09	-0.266999	1.9767e-09	9.93688e-11
TGME49_309950	2.01	4.9	1.24123	2.05631e-09	1.03635e-10
TGME49_313230	68.22	84.64	0.260694	2.24377e-09	1.13371e-10
TGME49_278450	114.513	136.303	0.200005	2.24845e-09	1.13897e-10
TGME49_250670	89.486	102.713	0.208637	2.47314e-09	1.25596e-10
TGME49_273320	283.206	261.45	-0.166182	2.50318e-09	1.27444e-10
BGI_novel_G000069	91.96	80.086	-0.2502	2.924e-09	1.49245e-10
TGME49_295350	408.386	357.386	-0.231516	2.95256e-09	1.51082e-10
TGME49_284180	155.81	144.28	-0.15748	3.33141e-09	1.70897e-10
RPS5	560.816	667.61	0.217769	3.79909e-09	1.95376e-10
TGME49_269670	15.593	12.956	-0.33452	4.17517e-09	2.15253e-10
TGME49_255420	27.373	39.333	0.47776	4.36086e-09	2.25388e-10
TGME49_257380	242.833	220.02	-0.192632	4.77514e-09	2.47413e-10
RPL7	364.033	336.44	-0.16356	5.20911e-09	2.70569e-10
TGME49_248940	27.143	21.77	-0.377034	5.22327e-09	2.71976e-10
TGME49_282190	64.373	56.2	-0.248322	5.37908e-09	2.8078e-10
TGME49_285710	46.74	38.236	-0.339408	5.41222e-09	2.83205e-10
RPS14	996.773	916.876	-0.157261	5.42556e-09	2.84601e-10
TGME49_306590	43.883	36.8	-0.292356	5.50244e-09	2.89342e-10
TGME49_230690	70.936	65.316	-0.185682	5.57937e-09	2.94104e-10
TGME49_280410	28.333	24.913	-0.240661	5.9334e-09	3.13529e-10
TGME49_267480	4.743	7.123	0.532928	6.04251e-09	3.20071e-10
TGME49_269900	54.403	48.873	-0.245283	6.21381e-09	3.29944e-10
TGME49_213940	587.23	694.63	0.203475	6.42591e-09	3.42032e-10
TGME49_271970	436.063	403.71	-0.15954	6.43572e-09	3.43382e-10
TGME49_313130	2.896	5.166	0.783064	6.61623e-09	3.53864e-10
TGME49_297180	100.53	92.42	-0.197935	6.84983e-09	3.67238e-10
TGME49_211340	24.153	20.956	-0.259501	6.9658e-09	3.74351e-10
TGME49_219820	268.673	239.14	-0.200327	7.10741e-09	3.82875e-10
TGME49_297430	226.173	207.896	-0.173135	7.56758e-09	4.08638e-10
MIC3	336.226	311.683	-0.161994	7.84615e-09	4.24689e-10
TGME49_249490	4.396	6.513	0.500976	7.99383e-09	4.3371e-10
TGME49_214340	18.41	21.51	0.385091	8.01503e-09	4.35891e-10
DRPB	96.386	86.99	-0.200138	8.06043e-09	4.39396e-10
RPS27	1189.02	1085.03	-0.169084	8.1477e-09	4.45201e-10
TGME49_213730	195.416	178.426	-0.182235	8.30968e-09	4.5512e-10
TGME49_278878	5.803	9.34	0.631572	8.47166e-09	4.65081e-10
TGME49_301250	167.036	154.466	-0.160464	8.52926e-09	4.6934e-10
TGME49_209270	10.24	8.426	-0.349852	8.6375e-09	4.76406e-10
TGME49_218230	14.17	10.253	-0.519081	8.69168e-09	4.80512e-10
TGME49_213580	341.86	421.61	0.290207	9.08962e-09	5.03681e-10
TGME49_229630	48.07	44.296	-0.17409	1.04267e-08	5.79111e-10
TGME49_266690	85.426	79.326	-0.161654	1.05633e-08	5.88058e-10
TGME49_214790	45.56	58.276	0.304759	1.0644e-08	5.93921e-10
TGME49_233890	26.72	21.45	-0.369006	1.12215e-08	6.27584e-10
TGME49_230150	115.15	130.366	0.154906	1.23923e-08	6.9466e-10
TGME49_214350	11.263	18.21	0.677532	1.2478e-08	7.01066e-10
TGME49_214080	84.913	106.356	0.278401	1.29879e-08	7.31386e-10
TGME49_268260	42.75	30.533	-0.570865	1.31592e-08	7.4272e-10
PDHE3II	205.663	190.37	-0.163758	1.35599e-08	7.67083e-10
TGME49_259860	22.446	18.323	-0.347226	1.38622e-08	7.85962e-10
SOD2	110.346	135.723	0.251136	1.4091e-08	8.00746e-10
TGME49_313990	2.03	3.796	0.850675	1.42639e-08	8.1241e-10
TGME49_208440	111.996	92.676	-0.317649	1.49887e-08	8.55619e-10
TGME49_305450	63.353	52.293	-0.327509	1.50962e-08	8.63693e-10
TGME49_232970	6.813	5.203	-0.444533	1.523e-08	8.73305e-10
TGME49_313180	165.113	152.876	-0.162684	1.53282e-08	8.80909e-10
TGME49_297210	16.573	14.18	-0.278454	1.53957e-08	8.86768e-10
TGME49_312618	1.386	3.443	1.26187	1.56051e-08	9.00837e-10
TGME49_270880	65.79	56.823	-0.180379	1.61272e-08	9.33046e-10
TGME49_234640	40.463	35.683	-0.259377	1.61775e-08	9.38034e-10
TGME49_232380	6.153	10.413	0.361029	1.62446e-08	9.44014e-10
TGME49_208842	3.53	4.57	0.461789	1.71822e-08	1.00071e-09
TGME49_267700	5.13	7.576	0.619575	1.73019e-08	1.00991e-09
RPS19	475.696	578.45	0.245242	1.86828e-08	1.09292e-09
TGME49_221500	15.65	11.753	-0.466305	1.96123e-08	1.14981e-09
TGME49_215980	2233.46	2599.36	0.205243	1.97415e-08	1.15992e-09
TGME49_242000	43.486	36.58	-0.288826	2.02394e-08	1.19178e-09
TGME49_219250	98.073	88.273	-0.205219	2.1239e-08	1.25337e-09
HDAC1	4.433	6.336	0.461224	2.12888e-08	1.25905e-09
TGME49_262740	19.266	15.22	-0.375636	2.18179e-08	1.29314e-09
TGME49_266380	14.423	11.503	-0.380581	2.35007e-08	1.3959e-09
TGME49_247040	21.63	17.763	-0.337969	2.42934e-08	1.44611e-09
TGME49_216030	12.443	10.133	-0.342928	2.45858e-08	1.46668e-09
TGME49_291630	35.743	27.02	-0.45041	2.5237e-08	1.50877e-09
TGME49_249510	15.503	22.423	0.482846	2.55589e-08	1.5313e-09
TGME49_252430	44.3	39.686	-0.213237	2.63129e-08	1.57986e-09
TGME49_221180	159.383	149.65	-0.172335	2.67874e-08	1.61354e-09
TGME49_255460	11.893	15.713	0.3805	2.67874e-08	1.61523e-09
AP2VIIA8	13.133	17.726	0.379381	2.69273e-08	1.62713e-09
TGME49_260440	135.71	172.813	0.304562	2.7542e-08	1.66782e-09
TGME49_313660	0.61	1.943	1.65252	2.7915e-08	1.694e-09
TGME49_247015	18.613	14.553	-0.407646	2.88584e-08	1.75495e-09
TGME49_315820	22.403	17.1	-0.441128	3.02193e-08	1.8416e-09
SRS18	47.776	61.966	0.326274	3.05611e-08	1.86635e-09
TGME49_214090	74.79	66.35	-0.226846	3.22131e-08	1.97139e-09
TGME49_241610	117.986	102.133	-0.218753	3.28403e-08	2.01399e-09
TGME49_235540	22.75	32.96	0.487739	3.36158e-08	2.06587e-09
RAD26	11.4	15.116	0.348345	3.44643e-08	2.12245e-09
TGME49_318880	23.42	27.706	0.319771	3.46635e-08	2.13917e-09
TGME49_223930	80.656	72.133	-0.214435	3.47496e-08	2.15282e-09
TGME49_216810	120.98	108.053	-0.214684	3.47496e-08	2.15342e-09
TGME49_285950	39.04	32.513	-0.315446	3.63721e-08	2.25864e-09
TGME49_319640	172.396	161.603	-0.147002	3.7283e-08	2.32e-09
TGME49_228780	86.216	76.1	-0.182684	3.73271e-08	2.32754e-09
RPS18	544.583	497.293	-0.177761	3.77258e-08	2.35726e-09
TGME49_254220	20.866	16.46	-0.395516	4.06551e-08	2.54552e-09
TGME49_263820	30.013	24.976	-0.285229	4.17974e-08	2.62242e-09
TGME49_253520	2.33	4.09	0.7571	4.28669e-08	2.69502e-09
IMC2A	242.02	229.376	-0.132278	4.35415e-08	2.74304e-09
TGME49_259200	0.39	1.083	1.42331	4.39837e-08	2.77655e-09
TGME49_202610	114.606	105.726	-0.171698	4.43736e-08	2.80686e-09
TGME49_267370	16.643	20.696	0.258543	4.44948e-08	2.82025e-09
TGME49_223680	46.08	56.886	0.251648	4.45463e-08	2.82925e-09
TGME49_319340	70.09	62.293	-0.224171	4.5778e-08	2.91336e-09
TGME49_251390	25.966	22.946	0.224204	4.68733e-08	2.98909e-09
ST3	271.93	250.9	-0.153982	4.80492e-08	3.07026e-09
TGME49_251760	120.643	105.83	-0.237331	4.81776e-08	3.08543e-09
TGME49_288820	41.2	36.65	-0.223004	4.81776e-08	3.09085e-09
TGME49_319620	42.9	38.393	-0.214378	5.12332e-08	3.29347e-09
TGME49_264900	42.85	36.686	-0.277196	5.28374e-08	3.40339e-09
TGME49_225900	12.546	17.246	0.405831	5.56672e-08	3.59282e-09
TGME49_236670	1.233	2.533	0.99477	5.78323e-08	3.74178e-09
RPSA	964.563	908.506	-0.13033	5.78323e-08	3.74743e-09
TGME49_229690	1.996	2.656	0.593672	5.96357e-08	3.87876e-09
TGME49_313930	42.61	42.276	0.187729	5.96357e-08	3.87961e-09
TGME49_233230	72.063	66.35	-0.242933	6.25812e-08	4.07929e-09
TGME49_279100	320.553	304.026	-0.179078	6.32283e-08	4.12959e-09
TGME49_202250	20.44	26.103	0.298958	6.41622e-08	4.19884e-09
TGME49_224990	32.363	16.516	-1.02127	6.42419e-08	4.21231e-09
TGME49_305330	69.066	63.846	-0.1722	6.45643e-08	4.24175e-09
TGME49_287220	37.18	31.763	-0.279973	6.5002e-08	4.27887e-09
TGME49_323100	53.483	46.713	-0.247326	6.51846e-08	4.29927e-09
TGME49_230180	673.176	637.71	-0.12867	6.52642e-08	4.31291e-09
TGME49_285850	1.893	4.326	1.17745	6.52925e-08	4.32317e-09
TGME49_312480	1.473	3.89	1.35033	6.62494e-08	4.39505e-09
TGME49_211600	38.586	34.97	-0.197502	6.84729e-08	4.55136e-09
TGME49_239590	7.496	10.723	0.470934	6.97769e-08	4.64701e-09
TGME49_278990	53.536	67.006	0.2737	8.02764e-08	5.35658e-09
TGME49_203880	23.353	19.096	-0.344458	8.03827e-08	5.37401e-09
TGME49_275310	17.41	22.59	0.309778	8.07324e-08	5.40776e-09
TGME49_235720	19.246	14.16	-0.492527	8.10749e-08	5.44113e-09
TGME49_239748	14.79	19.413	0.348787	8.35965e-08	5.6211e-09
HSP60	82.13	97.313	0.192013	8.52866e-08	5.74572e-09
TGME49_221440	13.78	11.27	-0.347547	9.10792e-08	6.14767e-09
TPI-I	126.863	151.903	0.211055	9.14228e-08	6.18262e-09
TGME49_295680	9.736	13.84	0.455274	9.19885e-08	6.2327e-09
TGME49_262380	4.65	8.573	0.833967	9.35892e-08	6.35319e-09
TGME49_293740	404.44	358.356	-0.209607	1.02008e-07	6.93782e-09
TGME49_248980	33.933	30.47	-0.211068	1.07753e-07	7.34239e-09
TGME49_312940	107.156	93.293	-0.253653	1.12978e-07	7.71296e-09
TGME49_300200	181.643	167.01	-0.174103	1.20791e-07	8.26184e-09
TGME49_262390	55.743	65.356	0.174329	1.22613e-07	8.40227e-09
TGME49_287280	44.483	31.983	-0.514229	1.24627e-07	8.55626e-09
CPL	156.276	143.57	-0.174908	1.27036e-07	8.75062e-09
TGME49_260220	67.19	61.996	-0.19771	1.27036e-07	8.75434e-09
TGME49_265280	17.29	13.916	-0.384712	1.28275e-07	8.85619e-09
TGME49_247760	107.323	99.183	-0.183661	1.28446e-07	8.88456e-09
TGME49_229380	21.926	17.886	-0.340456	1.31782e-07	9.13222e-09
TGME49_304650	26.36	23.56	-0.217467	1.34778e-07	9.35719e-09
TGME49_254710	71.606	66.453	-0.162434	1.36173e-07	9.47153e-09
TGME49_203685	45.34	40.886	-0.31509	1.39346e-07	9.71016e-09
TGME49_207100	2.613	4.063	0.628712	1.41e-07	9.84353e-09
TGME49_272180	33.51	26.006	-0.363715	1.44361e-07	1.00967e-08
TGME49_235478	31.81	28.04	-0.236292	1.50257e-07	1.05284e-08
TGME49_212410	16.996	24.07	0.38855	1.55205e-07	1.08951e-08
TGME49_225090	1.09	2.073	0.84336	1.60694e-07	1.13011e-08
TGME49_217720	48.35	38.246	-0.369523	1.60807e-07	1.13297e-08
TGME49_263130	174.44	156.293	-0.162935	1.69043e-07	1.19317e-08
TGME49_295100	14.186	17.553	0.255073	1.70174e-07	1.20334e-08
TGME49_209720	45.456	62.07	0.408537	1.77092e-07	1.25453e-08
TGME49_266030	35.83	30.296	-0.287082	1.7947e-07	1.27369e-08
TGME49_215730	22.226	17.233	-0.415729	1.82613e-07	1.29834e-08
TGME49_214830	3.566	5.33	0.525176	1.87597e-07	1.33731e-08
TGME49_305930	106.7	92.85	-0.248756	1.87597e-07	1.3386e-08
JMJC1	82.31	74.31	-0.168103	1.8923e-07	1.35268e-08
TGME49_234420	4.27	6.933	0.647228	1.94001e-07	1.38929e-08
TGME49_301390	3.01	5.316	0.771892	2.00894e-07	1.44123e-08
POLR1C	3.453	7.143	1.00184	2.01688e-07	1.44952e-08
TGME49_209210	33.903	30.276	-0.218678	2.02929e-07	1.46105e-08
ROP4	89.713	108.196	0.228	2.03849e-07	1.47029e-08
TGME49_203320	24.193	22.293	-0.173217	2.10054e-07	1.51775e-08
ASP1	61.326	55.316	-0.217022	2.13196e-07	1.54319e-08
TGME49_273860	176.363	153.176	-0.250657	2.13757e-07	1.55e-08
TGME49_205350	79.616	72.583	-0.184813	2.17443e-07	1.57952e-08
TGME49_263595	36.736	27.96	-0.439985	2.22147e-07	1.61655e-08
TGME49_240220	18.753	15.743	-0.281792	2.43367e-07	1.7741e-08
TGME49_305120	31.783	26.04	-0.339877	2.47386e-07	1.80657e-08
C2ORF60	9.216	14.526	0.605205	2.49841e-07	1.82771e-08
TGME49_237150	109.96	100.03	-0.188592	2.55404e-07	1.87169e-08
TGME49_203830	4.803	7.476	0.326931	2.70485e-07	1.98569e-08
TGME49_275870	18.496	22.963	0.305993	2.76473e-07	2.0332e-08
TGME49_243740	7.006	10.486	0.488376	2.77379e-07	2.04344e-08
SRS44	54.453	49.533	-0.191626	2.90724e-07	2.14548e-08
TGME49_297670	3.133	4.463	0.641333	2.99096e-07	2.21111e-08
TGME49_211700	24.21	21.406	-0.215353	2.99139e-07	2.21527e-08
PRMT4	21.636	17.516	-0.357106	3.21566e-07	2.38549e-08
TGME49_201180	19.266	24.456	0.291835	3.36195e-07	2.49834e-08
TGME49_318400	7.763	10.09	0.325484	3.40782e-07	2.5368e-08
TGME49_307800	21.193	17.79	-0.296779	3.42467e-07	2.55375e-08
TGME49_264030	63.33	55.096	-0.251505	3.44208e-07	2.57116e-08
BGI_novel_G000036	0.213	0	-21.746	3.54795e-07	2.6548e-08
TGME49_237100	0.806	1.67	0.993046	3.58508e-07	2.6872e-08
TGME49_311080	6.313	8.876	0.437624	3.73386e-07	2.80351e-08
TGME49_215990	105.106	122.683	0.16781	3.77819e-07	2.84166e-08
TGME49_241140	8.353	11.96	0.424959	3.80114e-07	2.86381e-08
TGME49_225160	125.996	113.823	-0.196428	3.84593e-07	2.90249e-08
TGME49_301010	33.916	30.313	-0.216379	3.95598e-07	2.99063e-08
TGME49_278550	4.46	5.68	0.378942	4.0326e-07	3.05509e-08
TGME49_231625	8.383	11.473	0.483501	4.0326e-07	3.05893e-08
TGME49_306250	12.53	16.176	0.360988	4.29448e-07	3.26309e-08
TGME49_299080	22.786	28.526	0.27084	4.30618e-07	3.2806e-08
TGME49_227580	75.903	71.416	-0.179101	4.30618e-07	3.28306e-08
TGME49_285250	193.386	177.266	-0.177726	4.31153e-07	3.29268e-08
TGME49_246120	38.453	48.023	0.268987	4.31776e-07	3.30299e-08
ROP6	73.67	90.676	0.251382	4.31791e-07	3.31016e-08
TGME49_248990	245.26	223.026	-0.186919	4.31791e-07	3.31421e-08
TGME49_216660	9.82	13.376	0.392726	4.34736e-07	3.3424e-08
TGME49_249030	84.01	77.79	-0.166118	4.35664e-07	3.35514e-08
TGME49_224000	59.57	53.526	-0.207536	4.41668e-07	3.40705e-08
TGME49_225105	3.543	5.45	0.638085	4.49557e-07	3.4737e-08
TGME49_311765	24.23	20.916	-0.266345	4.56399e-07	3.53243e-08
TGME49_220610	4.06	7.743	0.880769	4.60562e-07	3.57057e-08
TGME49_226050	25.406	21.066	-0.323053	4.86557e-07	3.77835e-08
TGME49_277720	31.93	39.473	0.2531	5.12047e-07	3.98453e-08
TGME49_213740	21.99	27.476	0.267838	5.12047e-07	3.98947e-08
TGME49_284645	1.946	2.876	0.528392	5.39291e-07	4.20866e-08
TGME49_222060	3.99	5.253	0.34457	5.5765e-07	4.36578e-08
LEO1	49.32	60.026	0.232215	5.5765e-07	4.36628e-08
TGME49_225730	79.233	66.3	-0.303131	5.61817e-07	4.40612e-08
RPL9	724.493	675.23	-0.140225	5.63491e-07	4.4265e-08
TGME49_218550	113.856	106.52	-0.150638	5.67918e-07	4.46857e-08
TGME49_254000	38.086	34.15	-0.211634	5.91096e-07	4.65855e-08
TGME49_291600	103.763	95.186	-0.177506	6.26216e-07	4.94338e-08
TGME49_289640	12.766	19.053	0.529124	6.37111e-07	5.03759e-08
TGME49_233920	21.696	28.89	0.362869	6.69558e-07	5.30275e-08
TGME49_218820	219.566	262.536	0.21433	6.76347e-07	5.36521e-08
TGME49_319520	2.063	2.97	0.57462	6.83376e-07	5.42975e-08
TGME49_265260	9.11	3.29	-1.52599	6.83843e-07	5.44226e-08
TGME49_232740	4.856	7.99	0.654397	6.84426e-07	5.45569e-08
TGME49_265460	47.393	40.706	-0.270423	6.9331e-07	5.53543e-08
TGME49_212090	37.2	32.213	-0.261043	7.02145e-07	5.61499e-08
TGME49_200470	53.166	48.386	-0.214147	7.25865e-07	5.81401e-08
TGME49_274010	13.163	11.796	-0.226915	8.29307e-07	6.65322e-08
TGME49_227450	34.236	31.066	-0.195456	9.06857e-07	7.28704e-08
TGME49_208500	61.533	55.316	-0.206764	9.44427e-07	7.60107e-08
TGME49_243540	24.44	20.683	-0.293534	9.68877e-07	7.81031e-08
TGME49_266110	17.333	22.326	0.324015	9.90616e-07	7.99829e-08
TGME49_248680	8.19	10.89	0.356441	1.03731e-06	8.38867e-08
TGME49_204140	1.703	2.85	0.687616	1.04655e-06	8.47678e-08
TGME49_316140	15.64	22.286	0.462704	1.06475e-06	8.63788e-08
TGME49_294800	668.393	757.713	0.133576	1.18864e-06	9.65827e-08
TGME49_227380	126.693	119.006	-0.143731	1.28219e-06	1.04349e-07
TGME49_222880	1.616	3.106	0.899792	1.32899e-06	1.08329e-07
TGME49_247440	99.726	93.416	-0.148558	1.34025e-06	1.09419e-07
TGME49_232410	312.88	289.12	-0.163117	1.37703e-06	1.12599e-07
TGME49_249540	68.583	78.34	0.136206	1.44387e-06	1.18249e-07
RPL32	1299.24	1189.35	-0.151775	1.4528e-06	1.19168e-07
TGME49_329100	67.276	53.246	-0.378304	1.49603e-06	1.22906e-07
TGME49_203682	24.913	17.11	-0.586871	1.50127e-06	1.2353e-07
AP2XII2	3.606	5.486	0.55143	1.52652e-06	1.25804e-07
TGME49_319850	101.756	91.9	-0.198877	1.54413e-06	1.27453e-07
TGME49_255310	4.1	7.163	0.755931	1.59828e-06	1.32128e-07
TGME49_223640	15.293	12.706	-0.251182	1.69822e-06	1.40609e-07
TGME49_234300	16.513	14.65	-0.22988	1.75611e-06	1.45628e-07
TGME49_221340	10.853	13.983	0.332655	1.76803e-06	1.46843e-07
TGME49_313910	288.373	276.316	-0.116664	1.78008e-06	1.48073e-07
TGME49_201710	28.803	23.773	-0.322637	1.79214e-06	1.49307e-07
TGME49_261970	37.166	29.033	-0.404249	1.79773e-06	1.50003e-07
TGME49_246580	75.376	67.186	-0.19864	1.82782e-06	1.52749e-07
TGME49_265250	74.443	85.813	0.15882	1.85393e-06	1.5517e-07
TGME49_257040	83.933	76.51	-0.214398	1.87254e-06	1.56968e-07
TGME49_214280	21.323	17.693	-0.322277	1.87825e-06	1.57688e-07
TGME49_285200	6.71	4.346	-0.679087	1.91709e-06	1.61195e-07
TGME49_234950	112.3	106.84	-0.152925	1.92054e-06	1.61733e-07
GRA12	3.773	6.57	0.748532	1.94118e-06	1.6372e-07
TGME49_252480	13.753	9.223	-0.62432	2.16594e-06	1.82955e-07
TGME49_319880	28.52	25.38	-0.222891	2.19086e-06	1.85341e-07
TGME49_226890	3.473	4.913	0.463821	2.21449e-06	1.87625e-07
TGME49_272040	0.753	1.346	0.78429	2.2489e-06	1.9083e-07
TGME49_253870	0.91	1.45	0.640271	2.44791e-06	2.08031e-07
TGME49_297720	106.773	100.546	-0.140827	2.46079e-06	2.09443e-07
TGME49_229280	53.116	44.983	-0.288366	2.50785e-06	2.13771e-07
TGME49_272695	17.3	20.603	0.217179	2.58933e-06	2.21049e-07
TGME49_313590	29.81	27.156	-0.184267	2.6153e-06	2.23601e-07
TGME49_226830	27.593	25.043	-0.195177	2.6413e-06	2.26164e-07
TGME49_284530	36.3	33.673	-0.198831	2.69349e-06	2.30979e-07
TGME49_217490	0.753	1.43	0.872033	2.69628e-06	2.31565e-07
TGME49_206300	1.54	3.21	1.00759	2.718e-06	2.3378e-07
PMRT3	17.663	16.69	-0.230399	2.76639e-06	2.38298e-07
TGME49_200385	45.973	41.81	-0.174444	2.82561e-06	2.43977e-07
TGME49_309880	7.843	10.316	0.340531	2.82561e-06	2.44126e-07
TGME49_246450	47.476	40.813	-0.268134	2.83496e-06	2.45298e-07
TGME49_210810	48.313	40.526	-0.302019	2.90823e-06	2.52012e-07
TGME49_226800	10.88	8.74	-0.344962	3.01937e-06	2.62031e-07
TGME49_291980	23.033	21.25	-0.178134	3.04979e-06	2.65063e-07
TGME49_220100	31.636	40.463	0.304521	3.08837e-06	2.68812e-07
TGME49_217460	89.1	102.343	0.168531	3.24671e-06	2.83012e-07
ROP18	88.65	105.136	0.19565	3.38055e-06	2.95114e-07
TGME49_211410	4.923	7.3	0.512722	3.4314e-06	2.99993e-07
TGME49_203840	8.23	6.386	-0.419837	3.47172e-06	3.03965e-07
TGME49_314220	12.483	15.293	0.254864	3.58409e-06	3.14265e-07
TGME49_202200	21.526	27.06	0.277503	3.60045e-06	3.16162e-07
TGME49_264752	2.226	3.136	0.467331	3.61993e-06	3.18338e-07
TGME49_283550	33.063	30.343	-0.179655	3.62233e-06	3.19015e-07
TGME49_261520	21.44	28.713	0.372824	3.90363e-06	3.4429e-07
TGME49_297830	19.936	17.163	-0.270025	3.91558e-06	3.45848e-07
TGME49_251410	1.443	2.326	0.630364	3.94921e-06	3.49326e-07
TGME49_233130	62.243	56.246	-0.192542	3.96798e-06	3.51496e-07
TGME49_232270	121.653	110.57	-0.188867	4.19519e-06	3.72163e-07
TGME49_293252	2.31	3.666	0.613231	4.36999e-06	3.88231e-07
TGME49_239795	0.29	0.97	1.69156	4.41908e-06	3.93161e-07
TGME49_262530	33.596	29.893	-0.22502	4.46096e-06	3.97971e-07
TGME49_314265	1.093	0.433	-1.41507	4.46096e-06	3.98034e-07
TGME49_278060	27.16	23.176	-0.264093	4.48874e-06	4.01255e-07
TGME49_313520	0.79	2.093	1.38348	4.48874e-06	4.01667e-07
TGME49_287240	5.586	3.66	-0.663671	4.54765e-06	4.07523e-07
TGME49_249720	44.67	60	0.393087	4.60257e-06	4.13036e-07
AP2IX4	56.85	51.843	-0.186617	4.84223e-06	4.35166e-07
TGME49_239830	14.016	17.276	0.252454	4.85561e-06	4.36992e-07
TGME49_253640	145.943	134.756	-0.165603	5.0238e-06	4.52775e-07
TGME49_253170	61.97	58.883	-0.130065	5.02742e-06	4.53748e-07
TGME49_207200	3.46	5.01	0.493484	5.03904e-06	4.55445e-07
TGME49_211420	159.17	144.313	-0.189257	5.12628e-06	4.63989e-07
TGME49_226560	47.7	61.206	0.272552	5.18408e-06	4.7051e-07
HSP21	283.046	256.883	-0.177535	5.18408e-06	4.70553e-07
TGME49_267740	148.063	136.51	-0.168282	5.38377e-06	4.89371e-07
AP2X4	51.863	46.546	-0.209365	5.63846e-06	5.13246e-07
TGME49_265410	21.763	18.37	-0.297603	5.65593e-06	5.15564e-07
BGI_novel_G000042	9.95	8.423	-0.295167	5.85242e-06	5.34227e-07
TGME49_310210	32.033	28.58	-0.218839	5.92239e-06	5.41376e-07
TGME49_310060	38.726	31.603	-0.340748	5.93178e-06	5.42997e-07
ROP17	121.926	140.65	0.154794	6.02536e-06	5.52337e-07
ROP8	198.92	232.52	0.174954	6.06143e-06	5.56424e-07
TGME49_225840	16.13	13.18	-0.335353	6.25939e-06	5.754e-07
TGME49_273380	15.333	18.326	0.207858	6.5471e-06	6.0269e-07
TGME49_257370	55.786	45.593	-0.162502	6.56357e-06	6.0505e-07
TGME49_258850	24.62	28.45	0.227487	6.61491e-06	6.10633e-07
RPS15	469.156	532.913	0.142168	6.64897e-06	6.14632e-07
TGME49_260240	165.286	151.163	-0.179677	6.68713e-06	6.19019e-07
TGME49_233065	10.203	8.77	-0.279518	7.0317e-06	6.5182e-07
TGME49_277840	50.803	45.113	-0.223315	7.0328e-06	6.52826e-07
TGME49_320060	29.573	25.903	-0.244441	7.29649e-06	6.78242e-07
TGME49_209190	20.763	17.73	-0.287774	7.42057e-06	6.90729e-07
TGME49_232670	509.246	473.26	-0.154431	7.48549e-06	6.97734e-07
TGME49_253990	16.53	14.603	-0.234197	7.69584e-06	7.18331e-07
TGME49_252880	28.543	24.956	-0.189528	7.92964e-06	7.41174e-07
TGME49_305020	7.046	9.613	0.393803	7.94544e-06	7.43672e-07
TGME49_249670	82.686	76.05	-0.172719	8.39501e-06	7.8683e-07
TGME49_203688	16.91	17.943	0.429919	8.43435e-06	7.91602e-07
TGME49_290640	55.423	50.94	-0.167288	8.53819e-06	8.02445e-07
TGME49_263840	16.79	23.263	0.420818	8.61344e-06	8.10625e-07
TGME49_219700	13.81	17.783	0.311296	8.73411e-06	8.23104e-07
TGME49_220080	6.05	5.156	-0.304188	8.82384e-06	8.32694e-07
TGME49_320592	10.046	12.386	0.289154	8.83281e-06	8.34676e-07
TGME49_206340	248.706	234.2	-0.137211	8.8846e-06	8.40713e-07
TGME49_279330	9.95	14.333	0.47615	8.97368e-06	8.50296e-07
TGME49_250100	429.1	488.786	0.152055	9.08084e-06	8.61617e-07
TGME49_221950	48.463	43.563	-0.206214	9.16168e-06	8.70465e-07
TGME49_233000	69.563	65.156	-0.163831	9.58792e-06	9.12196e-07
TGME49_219600	30.45	36.573	0.210185	9.67476e-06	9.21702e-07
TGME49_281480	27.2	22.75	-0.312867	9.68734e-06	9.24146e-07
TGME49_210408	68.656	81.926	0.20256	9.68957e-06	9.25605e-07
TGME49_250770	172.916	198.233	0.144421	9.76172e-06	9.33752e-07
PI2	864.913	790.413	-0.173356	9.83026e-06	9.41572e-07
TGME49_272340	23.203	18.756	-0.305136	1.00154e-05	9.60589e-07
TGME49_239810	11.993	15.006	0.268823	1.00465e-05	9.64868e-07
TGME49_310700	140.843	130.83	-0.156551	1.02738e-05	9.88191e-07
TGME49_225220	52.316	59.163	0.121658	1.02738e-05	9.89337e-07
TGME49_216730	22.63	26.85	0.191276	1.03157e-05	9.94697e-07
TGME49_306270	79.593	69.733	-0.237793	1.04124e-05	1.00536e-06
TGME49_314740	62.026	55.99	-0.206211	1.04355e-05	1.00934e-06
HDAC5	26.753	24.046	-0.208561	1.04355e-05	1.01027e-06
TGME49_320550	10.896	13.606	0.258057	1.04559e-05	1.01467e-06
TGME49_263440	0.586	2.126	1.80347	1.04559e-05	1.01494e-06
TGME49_236620	136.92	125.916	-0.172136	1.04909e-05	1.01968e-06
TGME49_269950	175.913	167.676	-0.126613	1.07061e-05	1.04198e-06
TGME49_286690	46.706	41.93	-0.208016	1.096e-05	1.0681e-06
TGME49_310270	20.73	17.87	-0.26814	1.11539e-05	1.08843e-06
TGME49_217530	203.693	181.846	-0.128848	1.13312e-05	1.10719e-06
TGME49_246090	41.086	36.76	-0.223217	1.14678e-05	1.12201e-06
TGME49_305310	25.523	22.41	-0.204345	1.18396e-05	1.15991e-06
TGME49_279550	26.443	23.403	-0.219662	1.19061e-05	1.16795e-06
SRS33	34.85	30.793	-0.231485	1.22148e-05	1.19981e-06
TGME49_315930	80.24	71.52	-0.215359	1.24063e-05	1.22021e-06
TGME49_206540	87.92	99.266	0.142574	1.25229e-05	1.23463e-06
TGME49_226540	171.14	161.01	-0.139513	1.25229e-05	1.2349e-06
LRR1	33.656	28.546	-0.287961	1.25654e-05	1.24071e-06
TGME49_318600	24.586	31.23	0.294213	1.27039e-05	1.25602e-06
TGME49_261590	14.193	24.466	0.760445	1.28279e-05	1.26993e-06
TGME49_310720	17.76	15.776	-0.2172	1.2884e-05	1.27714e-06
TGME49_314700	142.483	135.616	-0.1257	1.30154e-05	1.29183e-06
TGME49_310050	70.973	72.793	-0.185412	1.31e-05	1.30192e-06
HSP29	339.576	399.196	0.190176	1.31483e-05	1.30841e-06
TGME49_312210	39.343	29.31	-0.462967	1.32772e-05	1.32294e-06
TGME49_320020	42.056	49.436	0.179496	1.32799e-05	1.32492e-06
TGME49_206330	35.546	42.583	0.207659	1.36771e-05	1.3663e-06
TGME49_226470	69.686	66.74	-0.119289	1.37107e-05	1.37143e-06
MIC2	1478.83	1428.09	-0.111771	1.40282e-05	1.40499e-06
TGME49_233380	349.053	336.706	-0.105912	1.41131e-05	1.4153e-06
TGME49_244460	54.276	51.246	-0.140903	1.41433e-05	1.42015e-06
TGME49_209740	25.81	21.153	-0.337329	1.4246e-05	1.4323e-06
TGME49_214210	72.08	84.97	0.185539	1.4474e-05	1.45707e-06
TGME49_296231	198.16	182.81	-0.139907	1.45379e-05	1.46538e-06
TGME49_222245	96.92	86.206	-0.216618	1.46189e-05	1.47542e-06
TGME49_217470	12.766	10.716	-0.306697	1.48142e-05	1.49704e-06
TGME49_267470	4.693	5.2	0.512027	1.50272e-05	1.5205e-06
TGME49_309370	21.716	19.24	-0.229079	1.5122e-05	1.53203e-06
TGME49_288190	4.853	4.086	-0.303355	1.53119e-05	1.55324e-06
TGME49_278440	22.273	26	0.180748	1.61677e-05	1.64213e-06
TGME49_306430	20.13	17.47	-0.258105	1.6909e-05	1.7196e-06
TGME49_247780	76.313	70.27	-0.172038	1.71231e-05	1.74357e-06
TGME49_310820	45.666	39.88	-0.246791	1.75445e-05	1.78873e-06
TGME49_312830	19.64	16.346	-0.31802	1.75746e-05	1.79406e-06
SRS51	254.16	236.61	-0.152003	1.76628e-05	1.80534e-06
TGME49_267340	35.19	25.86	-0.484582	1.81263e-05	1.85505e-06
TGME49_211470	2.426	4.273	0.76558	1.82427e-05	1.8693e-06
TGME49_220380	93.966	88.066	-0.144182	1.86042e-05	1.90874e-06
TGME49_249425	74.35	70.126	-0.134797	1.86593e-05	1.91679e-06
TGME49_244450	21	25.5	0.223289	1.87683e-05	1.9304e-06
TGME49_254820	2.543	4.46	0.763283	1.95185e-05	2.01007e-06
TGME49_234490	20.896	25.986	0.260992	1.97258e-05	2.03396e-06
TGME49_202540	40.29	38	-0.136371	1.98653e-05	2.05089e-06
TGME49_213610	90.98	85.58	-0.141872	2.03497e-05	2.10352e-06
TGME49_236040	533.173	608.856	0.144422	2.10718e-05	2.18087e-06
TGME49_259640	23.433	27.843	0.193416	2.10956e-05	2.18604e-06
TGME49_215640	23.306	20.643	-0.216095	2.19497e-05	2.27737e-06
TGME49_208980	4.85	6.613	0.413101	2.2222e-05	2.30849e-06
TGME49_329800	8.636	12.393	0.412575	2.239e-05	2.32881e-06
POLR1A	12.476	15.213	0.230841	2.25384e-05	2.34714e-06
TGME49_263560	92.083	84.256	-0.184705	2.25421e-05	2.35043e-06
TGME49_271145	10.253	9.093	-0.193472	2.28657e-05	2.38711e-06
TGME49_235730	26.476	22.166	-0.307843	2.29128e-05	2.39498e-06
TGME49_271930	332.62	392.576	0.201363	2.29296e-05	2.39968e-06
TGME49_309570	6.813	9.71	0.458589	2.30396e-05	2.41415e-06
TGME49_248270	21.8	29.95	0.408957	2.33367e-05	2.44828e-06
TGME49_224060	49.036	44.7	-0.186257	2.42762e-05	2.54997e-06
TGME49_203930	27.143	33.613	0.245441	2.43604e-05	2.56195e-06
TGME49_216380	18.453	16.51	-0.215351	2.46451e-05	2.59506e-06
TGME49_267710	20.043	17.956	-0.208784	2.5793e-05	2.71924e-06
TGME49_318390	29.78	36.163	0.227597	2.58064e-05	2.72397e-06
TGME49_263610	21.846	20.21	-0.166968	2.59859e-05	2.74626e-06
TGME49_272760	14.886	10.396	-0.488938	2.62521e-05	2.77777e-06
TGME49_292320	15.2	11.53	-0.449122	2.64309e-05	2.80009e-06
TGME49_277850	4.423	6.963	0.594624	2.69558e-05	2.85916e-06
AP2IX1	0	0.533	7.62455	2.70478e-05	2.8724e-06
TGME49_220390	76.296	68.376	-0.208307	2.75282e-05	2.92836e-06
TGME49_207640	10.366	13.496	0.326758	2.75282e-05	2.93049e-06
TGME49_289820	26.103	23.103	-0.23012	2.79396e-05	2.97788e-06
TGME49_255260	1397.48	1358.92	-0.0921227	2.79745e-05	2.98519e-06
TGME49_228150	30.976	37.643	0.225987	2.83766e-05	3.03175e-06
TGME49_310330	21.723	18.396	-0.285228	2.85986e-05	3.06276e-06
TGME49_306400	21.816	18.776	-0.270701	2.85986e-05	3.06283e-06
TGME49_264860	0.96	1.543	0.619436	2.87971e-05	3.08778e-06
TGME49_209420	147.373	135.08	-0.174617	2.91532e-05	3.13096e-06
TGME49_275460	102.78	94.846	-0.166216	2.91532e-05	3.13346e-06
TGME49_318220	0.946	1.573	0.685948	2.93566e-05	3.1591e-06
TGME49_299980	80.123	72.386	-0.147594	2.9423e-05	3.17003e-06
HSP28	58.46	49.876	-0.275364	2.95062e-05	3.18278e-06
TGME49_215510	19.42	17.443	-0.209657	2.95111e-05	3.18711e-06
TGME49_316430	11.123	13.216	0.192951	2.98425e-05	3.22674e-06
TGME49_233820	1.76	4.17	1.18211	3.00641e-05	3.25456e-06
TGME49_251780	139.733	130.343	-0.1458	3.01924e-05	3.27234e-06
TGME49_260840	1.88	2.753	0.487899	3.23181e-05	3.50687e-06
TGME49_272770	5.256	7.736	0.540242	3.23682e-05	3.51648e-06
TGME49_294720	18.453	15.98	-0.261275	3.25451e-05	3.53988e-06
TGME49_261730	9.353	12.016	0.307665	3.25628e-05	3.54599e-06
TGME49_222710	19.013	16.46	-0.261895	3.26573e-05	3.56048e-06
TGME49_205360	5.31	6.556	0.32064	3.27326e-05	3.5729e-06
TGME49_244490	0.393	1.63	2.03603	3.28759e-05	3.59276e-06
TGME49_309560	87.026	81.92	-0.1408	3.492e-05	3.82064e-06
TGME49_236250	0	0.186	6.41413	3.5229e-05	3.85898e-06
TGME49_231150	19.613	17.373	-0.230444	3.58056e-05	3.92674e-06
RPL11	502.273	463.206	-0.159595	3.5875e-05	3.93896e-06
TGME49_232640	51.93	65.266	0.283691	3.6351e-05	3.9959e-06
TGME49_294830	41.556	49.75	0.207478	3.63863e-05	4.00446e-06
TGME49_212780	3.32	4.6	0.414865	3.65689e-05	4.02925e-06
TGME49_290890	51.71	46.8	-0.196826	3.65742e-05	4.03454e-06
TGME49_227350	3.006	4.286	0.457922	3.71378e-05	4.10149e-06
TGME49_297710	24.943	30.586	0.241902	3.79309e-05	4.19797e-06
TGME49_215590	67.76	62.736	-0.163897	3.79309e-05	4.19883e-06
TGME49_226410	80.196	96.973	0.228749	3.81599e-05	4.22909e-06
TGME49_314530	10.52	9.203	-0.248167	3.83261e-05	4.25244e-06
TGME49_296950	13.566	17.296	0.294033	3.85294e-05	4.27994e-06
TGME49_217688	5.766	8.186	0.452861	3.92498e-05	4.36501e-06
TGME49_210300	29.563	27.633	-0.15293	3.9746e-05	4.4253e-06
TGME49_306480	2.34	3.416	0.528619	4.09725e-05	4.56713e-06
TGME49_200330	31.75	34.59	0.159439	4.11624e-05	4.59359e-06
PYKII	1.6	2.94	0.828362	4.28931e-05	4.79224e-06
TGME49_307020	6.666	10.48	0.609726	4.35393e-05	4.87004e-06
AP2IV5	21.76	25.516	0.166677	4.39168e-05	4.9187e-06
TGME49_202580	22.246	27.35	0.219714	4.39168e-05	4.92919e-06
TGME49_230820	79.603	73.16	-0.173685	4.39168e-05	4.92921e-06
TGME49_236920	119.236	141.783	0.207659	4.39974e-05	4.94391e-06
TGME49_227910	97.25	87.27	-0.204278	4.45533e-05	5.0121e-06
ALV9	157.876	148.786	-0.137692	4.45802e-05	5.02086e-06
TGME49_243430	49.39	45.526	-0.172506	4.50472e-05	5.07925e-06
TGME49_310470	114.74	135.72	0.198458	4.51329e-05	5.09471e-06
TGME49_280518	151.073	136.64	-0.196648	4.72291e-05	5.33741e-06
TGME49_246080	47.103	43.02	-0.183966	4.88734e-05	5.53555e-06
CDPK2	108.34	101.736	-0.119061	4.88734e-05	5.53581e-06
TGME49_269300	2.193	3.833	0.753446	4.88943e-05	5.54445e-06
TGME49_291830	126.54	118.813	-0.142818	4.91072e-05	5.57491e-06
TGME49_215480	17.91	24.423	0.515008	4.97587e-05	5.65527e-06
TGME49_233530	58.113	56.166	-0.137764	4.97847e-05	5.67145e-06
RPl28	10.07	15.013	0.529574	4.97847e-05	5.6739e-06
ASP3	429.26	413.85	-0.103125	4.97847e-05	5.67742e-06
TGME49_294940	51.503	45.93	-0.216699	5.01026e-05	5.72012e-06
TGME49_209800	16.19	20.36	0.277011	5.20341e-05	5.94732e-06
TGME49_238895	8.106	10.426	0.317348	5.22089e-05	5.97402e-06
TGME49_232420	6.48	8.69	0.371722	5.24578e-05	6.00924e-06
TGME49_254690	38.223	46.503	0.231792	5.27722e-05	6.05483e-06
TGME49_229390	41.55	36.88	-0.223605	5.27722e-05	6.05883e-06
TGME49_244480	1.58	2.813	0.794711	5.36825e-05	6.17024e-06
TGME49_288510	13.243	16.363	0.250436	5.51533e-05	6.35122e-06
TGME49_204340	242.096	232.463	-0.109132	5.51533e-05	6.35348e-06
TGME49_209050	6.816	8.623	0.338732	5.54777e-05	6.39798e-06
TGME49_249990	444.696	429.01	-0.104914	5.56997e-05	6.43074e-06
TGME49_233220	83.916	78.4	-0.149631	5.58039e-05	6.44995e-06
TGME49_213255	94.446	93.25	-0.108707	5.67861e-05	6.57077e-06
TGME49_292070	28.63	21.68	-0.445927	5.67918e-05	6.57873e-06
TGME49_275650	19.51	24.71	0.28808	5.71024e-05	6.62206e-06
BGI_novel_G000064	13.863	21.513	0.592111	5.7498e-05	6.67533e-06
TGME49_306300	8.636	10.583	0.237962	5.82669e-05	6.77208e-06
TGME49_311490	2.03	3.07	0.584279	5.86543e-05	6.82465e-06
TGME49_313300	6.16	4.393	-0.541733	6.12784e-05	7.13786e-06
TGME49_229000	126.883	118.403	-0.152115	6.4597e-05	7.53272e-06
TGME49_257680	646.633	600.52	-0.121665	6.49967e-05	7.58768e-06
TGME49_286230	1.86	2.756	0.495579	6.52518e-05	7.62585e-06
TGME49_264240	4.583	3.603	-0.411468	6.53538e-05	7.64618e-06
TGME49_260640	37.903	34.13	-0.205575	6.59145e-05	7.72025e-06
TGME49_234440	3.663	5.103	0.473466	6.73333e-05	7.89508e-06
TGME49_278720	30.756	26.84	-0.248355	7.11899e-05	8.35644e-06
TGME49_205510	16.816	21.803	0.322487	7.18534e-05	8.44356e-06
TGME49_201250	16.56	20.2	0.232149	7.19672e-05	8.46619e-06
TGME49_217730	1.946	2.856	0.584968	7.34504e-05	8.65011e-06
TGME49_273150	11.403	8.513	-0.471386	7.45695e-05	8.79149e-06
TGME49_270520	100.766	124.366	0.269941	7.48646e-05	8.83591e-06
TGME49_293000	48.37	54.516	0.11706	7.76172e-05	9.17076e-06
TGME49_261660	11.163	9.603	-0.272491	7.90175e-05	9.34637e-06
TGME49_221660	31.51	29.303	-0.15981	8.14435e-05	9.64379e-06
TGME49_218580	10.036	12.386	0.24879	8.17385e-05	9.68924e-06
ROM1	121.476	123.673	-0.140395	8.18269e-05	9.71024e-06
TGME49_244420	18.406	14.403	-0.377059	8.21841e-05	9.76319e-06
TGME49_273870	66.85	62.876	-0.142203	8.23313e-05	9.79955e-06
TGME49_234180	155.25	143.886	-0.159313	8.23313e-05	9.80185e-06
TGME49_274070	26.42	32.31	0.238862	8.36512e-05	9.96974e-06
TGME49_248340	165.78	191.916	0.172808	8.48862e-05	1.01334e-05
AP2VIII4	6.886	9.21	0.364442	8.48862e-05	1.01388e-05
TGME49_322500	18.293	14.71	-0.330855	8.49049e-05	1.01519e-05
TGME49_227060	27.816	24.87	-0.211372	8.52812e-05	1.02079e-05
TGME49_259600	6.636	9.436	0.371801	8.54103e-05	1.02343e-05
TGME49_273720	24.39	30.43	0.294449	8.71272e-05	1.04512e-05
TGME49_292935	4.826	6.076	0.283001	8.83119e-05	1.06047e-05
TGME49_225000	28.866	34.553	0.167196	8.86334e-05	1.06547e-05
TGME49_260450	2.096	3.33	0.613562	8.86697e-05	1.06705e-05
AP2XII8	96.023	92.716	-0.10578	8.87569e-05	1.06924e-05
TGME49_224890	45.066	41.776	-0.163904	8.91764e-05	1.07544e-05
TGME49_220430	11.326	9.676	-0.282157	8.99851e-05	1.08635e-05
ALV4	334.113	374.95	0.117743	9.06241e-05	1.09523e-05
TGME49_244470	15.713	18.643	0.191589	9.17811e-05	1.11039e-05
TGME49_318750	9.466	6.606	-0.568224	9.18451e-05	1.11234e-05
TGME49_312420	189.826	179.36	-0.107529	9.23234e-05	1.11932e-05
TGME49_304730	7.73	10.043	0.284256	9.2394e-05	1.12137e-05
ACC2	16.576	15.316	-0.168812	9.25058e-05	1.12391e-05
TGME49_298630	71.543	63.956	-0.118865	9.26267e-05	1.12657e-05
TGME49_255940	29.723	22.21	-0.46062	9.31018e-05	1.13355e-05
TGME49_311450	18.5	16.066	-0.267058	9.52031e-05	1.16036e-05
TGME49_224720	37.2	33.073	-0.206037	9.55284e-05	1.16555e-05
TGME49_250880	5.11	7.166	0.388324	9.85175e-05	1.20329e-05
TGME49_294620	35.723	40.566	0.198597	9.93773e-05	1.21507e-05
TGME49_292330	55.136	52.393	-0.149732	0.000103869	1.27132e-05
RPL27	215.81	251.156	0.166619	0.000104264	1.27749e-05
TGME49_316760	12.66	16.313	0.313194	0.00010432	1.27953e-05
TGME49_310118	38.3	33.913	-0.214151	0.000106003	1.30153e-05
TGME49_204080	75.663	71.1	-0.131845	0.000106608	1.31033e-05
TGME49_292200	79.766	77.193	-0.131074	0.000107121	1.31801e-05
TGME49_213400	17.556	15.253	-0.25664	0.000108378	1.33487e-05
TGME49_258610	31.2	38.37	0.247955	0.000111156	1.37052e-05
TGME49_214100	104.486	94.91	-0.188267	0.00011135	1.37434e-05
TGME49_244700	118.296	109.59	-0.115856	0.000111967	1.38339e-05
HDAC3	67.803	61.226	-0.146231	0.00011285	1.39575e-05
TGME49_262680	14.08	11.243	-0.375494	0.000118158	1.46293e-05
TGME49_267080	60.263	57.793	-0.136398	0.000118321	1.46646e-05
TGME49_231370	12.7	11.23	-0.233031	0.00011875	1.47331e-05
TGME49_215080	9.7	8.48	-0.250224	0.000119675	1.48632e-05
TGME49_289320	82.636	77.85	-0.139729	0.000120104	1.49319e-05
RPL6	252.14	237.993	-0.13398	0.000120443	1.49896e-05
TGME49_214310	25.93	31.64	0.235125	0.000121483	1.51346e-05
TGME49_248290	18.29	20.82	0.13025	0.000122994	1.53387e-05
TGME49_259560	10.6	13.786	0.32649	0.000124161	1.55115e-05
TGME49_250750	37.83	34.593	-0.179843	0.000124161	1.55161e-05
RPL29	3.41	4.896	0.469238	0.000124269	1.55456e-05
TGME49_263210	30.773	25.646	-0.313881	0.000124693	1.56147e-05
TGME49_253480	2.353	4.553	0.905846	0.000124737	1.56362e-05
TGME49_259090	67.57	65.87	-0.159771	0.000127068	1.59473e-05
CDPK2A	94.81	90.056	-0.121805	0.000127068	1.59611e-05
TGME49_213310	14.393	12	-0.221355	0.00013281	1.66994e-05
TGME49_294880	20.35	17.063	-0.302178	0.000134009	1.68674e-05
TGME49_273200	19.576	16.636	-0.26084	0.00013448	1.69545e-05
TGME49_252280	1.336	2.116	0.609883	0.00013448	1.69613e-05
TGME49_300230	0.913	2.013	1.08788	0.000135664	1.71281e-05
TGME49_304760	74.796	68.633	-0.154053	0.000137123	1.73299e-05
TGME49_254390	35.393	31.94	-0.200711	0.000139339	1.76279e-05
TGME49_219710	21.736	20.186	-0.162393	0.00013972	1.7694e-05
TGME49_293730	7.286	9.673	0.354627	0.000139962	1.77427e-05
TGME49_287480	12.686	11.516	-0.185467	0.000140623	1.78445e-05
TGME49_309920	46.463	41.593	-0.197427	0.000143986	1.82898e-05
TGME49_242610	5.15	7.613	0.501465	0.000144342	1.83535e-05
SRS30A	6.153	10.986	0.796432	0.00014585	1.85641e-05
TGME49_203620	10.336	14.02	0.388703	0.000146608	1.86794e-05
TGME49_242270	27.913	24.043	-0.267285	0.000146902	1.87358e-05
TGME49_318675	4.786	6.53	0.393785	0.000149138	1.9045e-05
TGME49_310620	28.703	26.436	-0.161994	0.000149138	1.90632e-05
TGME49_212260	66.34	59.453	-0.214836	0.000149138	1.90785e-05
TGME49_265470	35.71	28.963	-0.346233	0.000150353	1.92533e-05
TGME49_203020	11.666	14.66	0.27594	0.000151151	1.93749e-05
TGME49_240890	47.556	44.396	-0.153926	0.000151208	1.94016e-05
TGME49_214120	5.49	4.28	-0.413338	0.000153839	1.97589e-05
TGME49_271260	37.56	32.84	-0.218534	0.000154607	1.98775e-05
CDC48	3.22	4.89	0.549078	0.000156953	2.02191e-05
TGME49_288840	91.053	104.183	0.14176	0.000156953	2.02195e-05
TGME49_258458	99.22	91.65	-0.176276	0.000160637	2.07147e-05
TGME49_260660	42.136	38.963	-0.240216	0.00016129	2.08196e-05
TGME49_318350	90.413	84.776	-0.147002	0.000161416	2.08567e-05
TGME49_309200	25.363	20.853	-0.335049	0.000163533	2.11512e-05
TGME49_288830	20.733	25.406	0.240668	0.000167603	2.16992e-05
TGME49_227430	29.8	34.53	0.209621	0.000168656	2.18572e-05
TGME49_213900	42.623	39.62	-0.160445	0.000168713	2.18862e-05
GAP50	230.626	221.02	-0.112713	0.000169123	2.19612e-05
TGME49_239790	22.393	26.396	0.180459	0.000171772	2.23272e-05
TGME49_206660	2.036	3.44	0.702803	0.00017994	2.34131e-05
TGME49_233360	26.266	21.26	-0.296795	0.00017994	2.34353e-05
ROP16	36.323	43.646	0.21372	0.000181461	2.36567e-05
SRS17B	125.62	114.763	-0.123534	0.000186981	2.44003e-05
TGME49_215910	77.646	88.083	0.126225	0.000188846	2.4668e-05
TGME49_230140	11.62	9.493	-0.345046	0.0001903	2.48824e-05
TGME49_285840	3.996	6.436	0.635494	0.000194347	2.54365e-05
TGME49_213530	5.443	7.526	0.449089	0.000194456	2.54758e-05
TGME49_238170	4.74	6.42	0.383135	0.000196932	2.58255e-05
TGME49_230450	67.9	62.61	-0.165267	0.000198617	2.6072e-05
TGME49_237480	15.62	13.993	-0.204402	0.000200008	2.62803e-05
ELP3	9.333	12.246	0.338823	0.000201922	2.65577e-05
TGME49_267560	15.08	13.19	-0.238401	0.000203039	2.67308e-05
TGME49_234510	67.896	58.353	-0.26324	0.000203628	2.68345e-05
TGME49_253950	37.48	32.163	-0.268844	0.000204949	2.70349e-05
TGME49_320010	32.266	29.523	-0.182112	0.000205658	2.71549e-05
TGME49_262950	2.04	5.696	1.42967	0.000206061	2.72453e-05
TGME49_203150	17.64	15.923	-0.20251	0.000206061	2.72611e-05
TGME49_249340	25.77	30.843	0.206115	0.000207307	2.74526e-05
TGME49_297920	0.53	1.553	1.50666	0.000207393	2.74924e-05
TGME49_320430	43.006	38.2	-0.225734	0.000207393	2.75173e-05
TGME49_312590	3.4	4.586	0.395123	0.000212651	2.82423e-05
TGME49_246490	67.89	63.296	-0.160111	0.000214525	2.85188e-05
TCEA1	18.15	22.81	0.276175	0.000215288	2.86478e-05
AP2VIIA7	14.193	13.106	-0.178551	0.000215498	2.87035e-05
TGME49_310180	65.983	58.143	-0.228575	0.000216517	2.8867e-05
TGME49_314320	1.72	2.936	0.724574	0.000217148	2.89792e-05
TGME49_292960	25.316	22.223	-0.245309	0.000220187	2.94563e-05
TGME49_217510	253.073	290.496	0.152999	0.000220187	2.94659e-05
TGME49_202890	65.493	61.033	-0.154334	0.000220187	2.94696e-05
TGME49_267100	26.57	24.4	-0.160511	0.000220559	2.95477e-05
TGME49_242290	77.09	68.983	-0.208553	0.00022121	2.96634e-05
TGME49_252380	23.293	28.723	0.147389	0.000221295	2.97033e-05
TGME49_247025	7	9.656	0.412095	0.000222578	2.99041e-05
TGME49_217520	11.686	15.443	0.351528	0.00022728	3.05651e-05
TGME49_263080	33.456	27.08	-0.353777	0.00023234	3.13012e-05
TGME49_269800	47.793	42.793	-0.209825	0.00023234	3.13053e-05
TGME49_270680	7.45	14.313	0.917109	0.000235507	3.17623e-05
TGME49_295710	25.583	24.396	-0.124952	0.000237927	3.21193e-05
TGME49_256050	151.86	139.296	-0.170357	0.000241588	3.26445e-05
TGME49_270770	56.74	52.633	-0.175687	0.000249313	3.37364e-05
TGME49_236080	30.516	27.423	-0.210573	0.000249313	3.37525e-05
TGME49_275450	52.94	48.333	-0.183236	0.000249824	3.38537e-05
TGME49_234980	42.603	39.78	-0.153728	0.000258635	3.5081e-05
TGME49_288000	64.043	57.963	-0.132571	0.000258854	3.51478e-05
TGME49_239820	129.226	122.776	-0.121134	0.000258854	3.51772e-05
TGME49_253615	15.81	18.91	0.203134	0.000260579	3.54607e-05
TGME49_231600	8.673	11.03	0.303737	0.000260579	3.54786e-05
TGME49_244560	155.373	149.166	-0.111964	0.000262168	3.57288e-05
TGME49_264182	11.246	9.593	-0.27137	0.000266129	3.63027e-05
TGME49_223510	24.8	21.86	-0.234284	0.000268601	3.66745e-05
TGME49_257490	8.253	11.956	0.486196	0.000269457	3.6826e-05
TGME49_223880	40.746	38.483	-0.121631	0.000273459	3.74081e-05
TGME49_222050	57.346	55.186	-0.110758	0.000274234	3.75521e-05
DDX3X	84.98	98.813	0.165444	0.000274234	3.75846e-05
TGME49_263230	5.85	9.273	0.616574	0.000275824	3.78381e-05
GCN5B	48.783	47.076	0.119482	0.000277458	3.81025e-05
TGME49_263390	35.396	44.976	0.219875	0.000277458	3.81336e-05
RAD5	4.103	5.473	0.360979	0.000278999	3.83812e-05
TGME49_269330	22.213	21.76	-0.162889	0.000283892	3.91444e-05
TGME49_262970	70.613	65.18	-0.167635	0.000283892	3.9158e-05
TGME49_247410	39.636	35.146	-0.224508	0.000283892	3.91638e-05
TGME49_294740	20.233	18.393	-0.193602	0.000285249	3.93877e-05
TGME49_307850	36.293	31.973	-0.227372	0.00029052	4.01528e-05
TGME49_309160	1.85	3.5	0.873484	0.000291771	4.0398e-05
TGME49_208550	64.693	59.68	-0.168032	0.000291771	4.04009e-05
TGME49_264200	2.976	4.573	0.567204	0.000292932	4.05992e-05
TGME49_247220	477.556	460.45	-0.103581	0.000293854	4.07648e-05
TGME49_230230	37.943	31.986	-0.293841	0.000297086	4.12778e-05
TGME49_277050	5.62	4.45	-0.39157	0.000297086	4.12895e-05
MORN2	19.273	16.65	-0.26371	0.000305589	4.25106e-05
TGME49_295070	7.153	9.14	0.298744	0.000307474	4.28124e-05
TGME49_216720	283.02	271.693	-0.108523	0.000309153	4.30858e-05
TGME49_260630	20.88	25.326	0.151733	0.000311013	4.33851e-05
TGME49_202630	33.773	39.06	0.160769	0.000314411	4.38994e-05
TGME49_239420	146.33	144.473	-0.0864183	0.000314684	4.39781e-05
TGME49_220480	17.006	20.483	0.197177	0.000327662	4.5834e-05
TGME49_257580	11.703	10.666	-0.232355	0.000334029	4.67675e-05
TGME49_201770	37.736	35.386	-0.157953	0.000334781	4.69233e-05
TGME49_315700	31.503	28.05	-0.220015	0.000334781	4.69589e-05
TGME49_237460	10.22	13.563	0.357243	0.000336641	4.72631e-05
TGME49_236160	22.953	20.19	-0.241503	0.000337647	4.74598e-05
TGME49_264830	22.263	20.036	-0.208651	0.000337647	4.74911e-05
ALP1	82.94	77.123	-0.156123	0.000339214	4.77551e-05
ABCG96	21.89	25.94	0.190535	0.000339314	4.78128e-05
TGME49_295920	63.35	61.25	-0.10655	0.000340933	4.80848e-05
TGME49_231998	4.603	6.48	0.458952	0.000347925	4.91156e-05
TGME49_244040	1.323	2.203	0.666962	0.000348491	4.92404e-05
TGME49_225510	7.586	9.493	0.268398	0.000351406	4.96974e-05
TGME49_232690	77.133	75.273	-0.091343	0.000354912	5.02389e-05
BGI_novel_G000004	8.85	11.38	0.309427	0.00035644	5.05335e-05
TGME49_252395	0.683	1.316	0.893119	0.00035644	5.05468e-05
TGME49_254810	8.153	6.72	-0.333783	0.000360482	5.11664e-05
TGME49_225480	16.633	20.246	0.230029	0.000361517	5.13597e-05
TGME49_247030	382.686	369.77	-0.100415	0.000364717	5.18613e-05
TGME49_226380	236.696	228.716	-0.101696	0.000368054	5.23831e-05
LDH1	789.58	760.78	-0.102372	0.000371213	5.28804e-05
TGME49_268880	29.013	35.283	0.240181	0.000373518	5.32568e-05
TGME49_267760	13.56	11.923	-0.23968	0.000375161	5.35393e-05
TGME49_242770	17.883	16.01	-0.227763	0.000376848	5.38286e-05
TGME49_240600	17.393	22.106	0.291688	0.000377313	5.39755e-05
TGME49_254400	21.303	17.826	-0.310258	0.000377313	5.3992e-05
TGME49_300260	14.986	18.543	0.254262	0.000378782	5.42509e-05
TGME49_276210	4.933	6.76	0.400653	0.000380239	5.45084e-05
TGME49_264840	5.88	7.57	0.309951	0.000380369	5.4576e-05
TGME49_244060	50.143	46.816	-0.12384	0.000386005	5.54342e-05
TGME49_249215	4.696	6.5	0.415243	0.000386035	5.54882e-05
TGME49_227400	1.536	2.623	0.535668	0.000386561	5.56135e-05
TGME49_249770	21.543	17.536	-0.346532	0.000390526	5.62342e-05
TGME49_261400	17.28	21.203	0.241923	0.000390752	5.63169e-05
TGME49_251660	48.966	37.656	-0.415808	0.00039287	5.66727e-05
TGME49_310670	41.463	46.516	0.166123	0.000402583	5.81255e-05
BGI_novel_G000035	10.23	8.903	-0.25557	0.000404883	5.85097e-05
TGME49_253700	49.063	54.74	0.122767	0.000405751	5.86874e-05
TGME49_321300	18.053	15.766	-0.248568	0.000406998	5.89201e-05
TGME49_202070	5.85	5.34	-0.185057	0.000408832	5.92381e-05
TGME49_203950	20.276	18.733	-0.169467	0.000414632	6.01554e-05
TGME49_255320	6.956	12.25	0.781422	0.000414632	6.0185e-05
TGME49_240660	37.2	31.35	-0.293184	0.000416228	6.04702e-05
TGME49_278890	10.433	8.636	-0.325214	0.000418941	6.09183e-05
TGME49_205200	41.8	39.46	-0.13772	0.000424618	6.17983e-05
TGME49_236000	33.236	28.23	-0.283411	0.000428403	6.24043e-05
TGME49_220110	4.893	6.21	0.29388	0.000428772	6.2545e-05
RPS13	1395.16	1310.53	-0.123235	0.000428772	6.25683e-05
TGME49_214140	42.086	47.79	0.127574	0.000433659	6.33903e-05
TGME49_268320	14.22	12.593	-0.230194	0.000433659	6.3393e-05
TGME49_234625	0	0.82	5.77686	0.000437517	6.40631e-05
TGME49_263860	29.936	24.57	-0.331022	0.000437517	6.40694e-05
TGME49_275830	3.896	5.336	0.408436	0.000444283	6.51173e-05
TGME49_316560	0.843	1.98	1.18052	0.000445003	6.52801e-05
TGME49_247790	6.47	7.996	0.249734	0.000447101	6.56454e-05
TGME49_205280	105.37	100.343	-0.123609	0.000448763	6.59471e-05
TGME49_257945	9.386	11.21	0.226463	0.000454549	6.68558e-05
KMTOX	15.576	18.983	0.231426	0.000454693	6.69354e-05
TGME49_290270	29.263	26.326	-0.203619	0.000467007	6.88082e-05
TGME49_203040	18.063	23.533	0.332514	0.000467322	6.89147e-05
TGME49_312260	25.77	22.65	-0.238915	0.000468648	6.91704e-05
TGME49_208510	28.78	26.346	-0.181167	0.000472072	6.97365e-05
TGME49_218240	16.623	19.023	0.206807	0.000473618	7.00258e-05
TGME49_278850	31.613	36.99	0.173426	0.000473823	7.0117e-05
TGME49_205700	89.386	102.25	0.141942	0.000483351	7.15891e-05
TGME49_294420	3.663	5.823	0.618992	0.000485035	7.1901e-05
MIC11	902.676	876.596	-0.0925272	0.000495528	7.35201e-05
TGME49_221600	5.193	7.44	0.465737	0.000495741	7.36154e-05
TGME49_265220	1.673	3.056	0.819555	0.000500177	7.43384e-05
TGME49_268330	15.303	14.673	-0.149648	0.000501113	7.4542e-05
TGME49_228280	27.2	22.716	-0.309196	0.000514299	7.65696e-05
TGME49_296000	40.123	36.9	-0.174443	0.000517307	7.7084e-05
TGME49_246460	32.51	29.393	-0.198224	0.000518109	7.7319e-05
TGME49_295850	32.013	30.093	-0.1339	0.000518109	7.73367e-05
TGME49_202870	19.72	18.21	-0.213991	0.000531221	7.93622e-05
TGME49_211650	12.876	16.19	0.27837	0.000532278	7.95885e-05
TGME49_285260	3.71	6.613	0.785431	0.000532631	7.97097e-05
TGME49_213746	35.093	30.006	-0.288255	0.000537043	8.0439e-05
TGME49_213340	6.346	9.01	0.454132	0.0005536	8.29901e-05
TGME49_212140	21.013	18.936	-0.197076	0.000553723	8.3182e-05
TGME49_293570	56.92	52.1	-0.178425	0.000553723	8.32107e-05
TGME49_221590	160.296	153.916	-0.110921	0.000553723	8.32911e-05
TGME49_202550	19.8	18.036	-0.188801	0.000553723	8.32934e-05
TGME49_209600	157.716	148.733	-0.134308	0.000556827	8.38319e-05
TGME49_292310	12.556	11.643	-0.170037	0.00056879	8.57357e-05
TGME49_298980	46.87	43.72	-0.164743	0.00056879	8.57792e-05
TGME49_278245	6.723	7.886	0.2656	0.000569754	8.60158e-05
TGME49_202240	9.113	11.04	0.234496	0.000569754	8.6099e-05
TGME49_252290	85.41	81.706	-0.117784	0.000569754	8.61443e-05
TGME49_221580	39.943	36.74	-0.159248	0.00057055	8.6338e-05
TGME49_262130	35.766	31.856	-0.202725	0.000571591	8.65691e-05
TGME49_206480	45.626	54.656	0.211728	0.000574402	8.70687e-05
TGME49_320640	31.953	29.113	-0.187114	0.000574774	8.7199e-05
TGME49_209060	2.51	3.743	0.523616	0.00057616	8.74833e-05
BGI_novel_G000037	10.466	8.653	-0.328054	0.000582397	8.85052e-05
TGME49_285190	47.456	43.43	-0.157368	0.000588914	8.95712e-05
RPL44	1154.81	1292.38	0.23638	0.000589917	8.97997e-05
TGME49_232830	122.716	141.066	0.125576	0.000593632	9.04414e-05
TGME49_203160	46.893	54.32	0.15912	0.000594131	9.05939e-05
TGME49_293580	74.41	67.29	-0.192641	0.000597599	9.11996e-05
TGME49_224205	32.97	29.653	-0.20546	0.000597738	9.12976e-05
TGME49_208370	110.033	106.973	-0.0954552	0.000598166	9.14398e-05
TGME49_300330	26.006	23.856	-0.179978	0.000599819	9.17697e-05
BGI_novel_G000049	7.123	5.073	-0.541697	0.000610076	9.34173e-05
TGME49_249870	1.82	3.63	0.949153	0.000610227	9.35189e-05
SOD	256.54	243.423	-0.12558	0.000613187	9.40514e-05
TGME49_250850	28.796	32.29	0.117777	0.000614057	9.42638e-05
TGME49_233610	56.68	49.683	-0.237978	0.000621563	9.55133e-05
TGME49_236850	6.943	8.533	0.245345	0.000621563	9.55759e-05
TGME49_306230	1.283	2.096	0.652555	0.00062682	9.64648e-05
TGME49_234460	22.6	26.663	0.184856	0.000627178	9.66006e-05
TGME49_310070	18.1	20.313	0.187669	0.000629433	9.71655e-05
TGME49_243910	35.083	30.123	-0.268673	0.000629433	9.71751e-05
TGME49_251440	14.52	14.993	0.240543	0.000629433	9.71906e-05
TGME49_246610	18.57	16.413	-0.232052	0.000657424	0.000101597
TGME49_201820	16.466	18.88	0.157321	0.000658682	0.000101876
TGME49_254210	9.353	7.786	-0.31548	0.000662038	0.00010248
TGME49_295590	3.113	4.39	0.441796	0.000679458	0.000105265
TGME49_285230	52.856	47.946	-0.19124	0.000680199	0.000105467
TGME49_232160	51.76	47.766	-0.168187	0.000686991	0.000106608
TGME49_224840	18.85	21.323	0.157883	0.000689006	0.000107009
TGME49_290200	13.923	17.986	0.332779	0.00069745	0.000108411
TGME49_236260	13.186	11.313	-0.273543	0.00070093	0.000109042
TGME49_277790	26.643	24.523	-0.16161	0.000704233	0.000109646
TGME49_311890	60.27	70.126	0.167877	0.000709086	0.000110493
TGME49_307090	8.61	7.476	-0.264335	0.000711898	0.000111022
TGME49_268800	5.696	7.543	0.337245	0.00071328	0.00011133
TGME49_211680	264.32	296.943	0.117911	0.000716557	0.000111933
TGME49_295430	2.336	3.73	0.622133	0.0007306	0.000114226
TGME49_320080	58.983	56.853	-0.109799	0.0007306	0.000114315
TGME49_310930	12.84	16.156	0.281038	0.00074267	0.000116299
TGME49_298020	40.126	37.186	-0.163395	0.000759473	0.000119028
TGME49_315980	41.493	37.173	-0.208998	0.000762178	0.00011955
TGME49_219650	3.696	2.94	-0.377091	0.000768101	0.000120577
TGME49_226825	15.64	13.01	-0.316327	0.000772082	0.000121302
ROP23	11.013	8.926	-0.354856	0.000779526	0.000122633
TGME49_228710	10.916	8.926	-0.342622	0.000779526	0.000122672
TGME49_281630	48.426	43.343	-0.211311	0.000783635	0.000123419
TGME49_238410	2.163	3.016	0.431156	0.000798522	0.000125866
TGME49_309040	17.846	21.463	0.212117	0.000801493	0.000126438
SRS12A	0.776	1.6	0.990937	0.000809746	0.000127844
TGME49_280522	78.626	75.226	-0.117949	0.000818122	0.000129271
IMC7	63.34	73.953	0.17027	0.000821781	0.000129955
SRS13	9.183	11.776	0.306033	0.000834467	0.000132069
RPL31	204.793	234.053	0.142813	0.000836804	0.000132546
TGME49_273930	72.38	86.656	0.214606	0.000837062	0.000132802
TGME49_248870	23.06	19.556	-0.287605	0.000837062	0.000132802
TGME49_277710	43	39.753	-0.161839	0.000854571	0.00013569
TGME49_264890	10.21	9.05	-0.229213	0.000870359	0.000138308
TGME49_268780	8.58	7.976	-0.161019	0.000872697	0.000138792
GRA3	608.06	667.9	0.0816705	0.000873917	0.000139099
TGME49_292160	45.93	41.04	-0.211541	0.000881337	0.000140393
TGME49_246340	67.5	64.673	-0.116689	0.000888002	0.000141569
TGME49_263630	300.736	270.983	-0.157634	0.000888208	0.000141716
TGME49_248640	13.876	16.503	0.191979	0.000890039	0.000142122
TGME49_316710	144.993	134.94	-0.151328	0.00089845	0.000143581
TGME49_209530	10.97	8.963	-0.36399	0.000899079	0.000143797
TGME49_315360	2.826	3.963	0.434563	0.000899427	0.000144082
TGME49_316650	9.236	7.986	-0.247596	0.000899427	0.000144084
TGME49_246995	7.066	8.82	0.254128	0.000906191	0.000145284
TGME49_290340	29.35	35.676	0.231676	0.000908725	0.000145807
TGME49_228770	9.83	12.336	0.293642	0.000909123	0.000145988
TGME49_257090	231.726	214.853	-0.150354	0.000921808	0.000148144
TGME49_214500	24.053	31.053	0.273417	0.000925991	0.000148935
TGME49_234530	84.333	75.893	-0.199288	0.000926311	0.000149105
TGME49_244670	24.046	28.28	0.180075	0.000930491	0.000149898
TGME49_278750	12.25	10.37	-0.298807	0.00095549	0.000154048
TGME49_250955	112.67	124.726	0.103457	0.000956076	0.000154265
TGME49_220890	119.713	113.023	-0.132841	0.000956945	0.000154596
TGME49_316900	14.28	17.946	0.276852	0.000956945	0.000154652
TGME49_234310	23.39	19.916	-0.282331	0.000961251	0.000155551
RPOA	2.43	3.58	0.505941	0.000961251	0.000155595
TGME49_223790	34.26	39.896	0.169284	0.000963012	0.000156003
TGME49_261650	3.673	4.833	0.470149	0.000969281	0.000157144
TGME49_294550	26.53	25.45	-0.115973	0.000970745	0.000157506
TGME49_203790	22.99	20.063	-0.247522	0.000974578	0.000158253
TGME49_229340	0.356	0.773	1.05063	0.000977368	0.000158832
TGME49_270620	20.093	24.763	0.249816	0.000981945	0.000159702
TGME49_214180	94.686	89.03	-0.109027	0.000984239	0.000160201
CDC48CY	32.346	37.24	0.163815	0.000990266	0.00016131
TGME49_221260	12.013	15.606	0.326544	0.000996148	0.000162396
TGME49_220520	10.326	7.206	-0.573144	0.000997713	0.000162779
MSH1	0.653	1.133	0.753361	0.000999097	0.000163134
TGME49_238220	0.836	1.866	1.10333	0.00100434	0.000164118
TGME49_311790	19.856	16.556	-0.312463	0.0010044	0.000164258
TGME49_284780	44.7	51.09	0.139042	0.00101108	0.00016548
TGME49_294280	32.693	30.68	-0.145816	0.00101659	0.000166513
TGME49_293170	4.96	6.116	0.245975	0.00102093	0.000167475
TGME49_263550	115.386	105.386	-0.168789	0.00102093	0.000167486
TGME49_204310	48.656	46.343	-0.124822	0.00102481	0.000168255
TGME49_309870	33.393	30.253	-0.195325	0.00103014	0.000169262
TGME49_314650	25.926	24.77	-0.229668	0.00103828	0.000170733
MIC8	254.863	247.2	-0.0977939	0.00105234	0.000173243
TGME49_270865	71.52	82.826	0.0977556	0.00105234	0.000173315
TGME49_272910	91.47	84.98	-0.156046	0.001057	0.000174219
TGME49_315080	30.216	28.39	-0.144661	0.00108611	0.000179156
TGME49_202480	28.14	24.126	-0.271327	0.00109507	0.000180776
TGME49_253430	171.996	167.58	-0.0986591	0.00109863	0.000181504
AP2X9	26.903	30.753	0.137904	0.00110158	0.000182133
TGME49_215895	60.523	66.786	0.101925	0.00111106	0.000183843
TGME49_214490	9.656	11.91	0.263177	0.00111402	0.000184476
TGME49_281370	16.31	14.006	-0.271979	0.00111615	0.000184973
TGME49_265850	11.443	10.303	-0.207264	0.00111645	0.000185251
TGME49_213910	22.8	20.043	-0.237839	0.00111645	0.000185309
TGME49_243610	16.206	14.246	-0.23949	0.0011191	0.000185965
TGME49_213890	6.27	8.576	0.373473	0.0011191	0.00018604
TGME49_245770	62.426	56.76	-0.168573	0.0011191	0.000186181
TGME49_246770	65.666	62.173	-0.13199	0.00114497	0.000190659
TGME49_271750	7.2	9.09	0.400967	0.00114497	0.000190779
TGME49_223780	1.956	2.77	0.438027	0.0011478	0.000191399
TGME49_204110	5.483	9.336	0.725892	0.00114969	0.000191861
TGME49_246960	27.836	25.133	-0.210598	0.00115145	0.000192303
TGME49_246970	5.243	6.833	0.328547	0.00115281	0.000192679
TGME49_251620	36.203	32.51	-0.20685	0.00115643	0.000193431
TGME49_268640	21.2	26.903	0.295706	0.00115868	0.000193958
TGME49_312990	24.42	29.843	0.238977	0.00116346	0.000194908
TGME49_253730	2.85	4.12	0.479172	0.00116501	0.000195316
TGME49_226670	11.533	9.296	-0.362156	0.00116815	0.000195994
TGME49_209540	11.703	10.083	-0.268459	0.00117411	0.000197144
TGME49_258480	23.596	27.513	0.198005	0.00120163	0.00020192
TGME49_237585	0.993	1.626	0.653812	0.00120565	0.00020275
SANT	71.09	81.913	0.116416	0.00121054	0.000203728
TGME49_229180	17.856	21.29	0.199654	0.00121669	0.000204919
TGME49_222240	89.813	83.71	-0.152973	0.00123384	0.000207967
TGME49_329300	4.783	2.456	-1.0022	0.00124409	0.000209855
TGME49_215220	581.493	536	-0.0859226	0.00125322	0.000211556
TAF6	26.74	22.563	-0.164945	0.00127199	0.000214888
TGME49_266830	31.243	30.073	-0.108446	0.00128269	0.00021686
TGME49_238080	13.893	11.423	-0.333401	0.00130356	0.000220555
TGME49_268870	16.296	20.023	0.245122	0.00131369	0.00022244
TGME49_203780	28.93	26.896	-0.159356	0.00131582	0.000222969
TGME49_254410	21.986	19.97	-0.192712	0.00132367	0.000224469
TGME49_257960	3.086	4.926	0.570098	0.00132904	0.000225551
TGME49_312520	2.92	3.956	0.464015	0.0013304	0.000225953
TGME49_205320	124.776	120.336	-0.105149	0.00135203	0.0002298
TGME49_220260	21.626	26.71	0.255071	0.00136629	0.000232399
TGME49_259980	35.46	43.61	0.171074	0.00137086	0.000233354
TGME49_289910	62.51	69.166	0.13707	0.00141482	0.000241019
TGME49_200410	21.386	19.193	-0.224334	0.00144473	0.000246299
TGME49_210700	14.03	13.366	-0.126471	0.0014452	0.00024677
TGME49_266750	20.98	26.203	0.270787	0.0014452	0.000246847
TGME49_301380	8.61	10.98	0.296836	0.0014452	0.000246949
TGME49_242850	15.176	12.743	-0.304008	0.0014452	0.000247122
TGME49_307990	24.283	21.42	-0.232084	0.0014619	0.000250175
TGME49_321650	18.31	21.563	0.172283	0.0014619	0.000250353
TGME49_215700	12.023	11.11	-0.177375	0.00147038	0.000251995
TGME49_295440	14.346	18.22	0.293961	0.00148014	0.000253858
TGME49_316150	17.946	16.476	-0.181717	0.00149251	0.000256171
TGME49_291620	36.99	34.57	-0.145808	0.00149551	0.000257043
TGME49_219832	20.616	18.326	-0.219263	0.00149551	0.000257071
ADF	2041.45	1744.83	-0.171003	0.00151596	0.000260781
TGME49_236820	27.816	24.51	-0.234401	0.00151769	0.000261273
AP2X1	19.7	18.786	-0.162601	0.00153224	0.000263992
TGME49_250360	7.913	9.706	0.305808	0.00153224	0.000264173
TGME49_205500	6.326	8.223	0.325626	0.00154201	0.000266056
TGME49_209690	31.663	27.056	-0.275106	0.00154863	0.000267396
TGME49_292170	0.71	1.353	0.88178	0.00155805	0.000269224
SRS57	330.516	364.79	0.089827	0.00156044	0.000269837
TGME49_293820	47.236	53.06	0.112758	0.00156164	0.000270245
TGME49_253140	7.683	9.533	0.256622	0.00157297	0.000272408
TGME49_289610	18.273	15.1	-0.325469	0.00158494	0.000274684
TGME49_315610	236.8	231.15	-0.087585	0.00158832	0.000275621
RPS28	395.9	382.756	-0.0973004	0.00158832	0.000275679
HSP20	373.083	356.036	-0.11283	0.00158866	0.000275942
TGME49_236240	25.803	22.886	-0.159533	0.00158878	0.000276167
TGME49_245660	38.676	34.85	-0.168365	0.00159726	0.000277848
TGME49_249160	14.643	14.34	-0.203401	0.00160693	0.000279736
TGME49_241170	41.873	38.68	-0.167492	0.00163485	0.000284806
TGME49_270910	5.556	6.833	0.245457	0.00163508	0.000285056
TGME49_228720	16.386	13.57	-0.355152	0.00163516	0.000285365
TGME49_265450	117.796	111.843	-0.125932	0.00163516	0.000285667
CRC230	61.566	59.463	-0.105162	0.00163516	0.000285702
TGME49_304990	28.96	26.853	-0.163148	0.00163912	0.000286603
TGME49_224330	42.02	36.036	-0.186643	0.00164133	0.000287202
TGME49_226430	113.473	106.956	-0.134575	0.00164704	0.000288412
TGME49_224235	0.66	1.51	1.14732	0.00166072	0.000291021
SRS54	4.55	7.083	0.591477	0.0016719	0.000293195
TGME49_230640	38.1	32.193	-0.261624	0.0016873	0.000296112
TGME49_268710	6.866	8.776	0.30046	0.0016956	0.000297788
TGME49_235620	40.793	36.593	-0.206708	0.00170994	0.000300525
TGME49_320490	197.583	217.023	0.0808177	0.00171802	0.000302167
TGME49_257070	67.61	60.55	-0.204717	0.00172298	0.000303261
TGME49_233020	56.463	53.35	-0.136931	0.00172311	0.000303505
BGI_novel_G000010	94.453	89.656	-0.127744	0.00172769	0.000304534
TGME49_269310	25.806	29.666	0.152954	0.00173036	0.000305227
ARF1	151.4	144.23	-0.119643	0.00174914	0.000308764
TGME49_285830	2.24	2.966	0.348276	0.00176305	0.000311446
TGME49_269050	36.353	30.606	-0.290505	0.00176954	0.000312821
RPP2	1156.13	1121.91	-0.0832391	0.00177654	0.000314287
TGME49_295662	2.52	4.916	0.92337	0.00177759	0.000314701
TGME49_294310	18.146	15	-0.323291	0.00178134	0.000315594
TGME49_283540	268.98	258.193	-0.108463	0.00178317	0.000316148
TGME49_254920	12.543	9.126	-0.507504	0.00180346	0.000319977
TGME49_216055	33.846	29.693	-0.238035	0.0018131	0.000321961
TGME49_240810	13.82	17.166	0.26077	0.0018131	0.000322153
TGME49_287500	37.046	33.236	-0.206853	0.0018172	0.000323114
TGME49_308040	34.44	31.076	-0.191612	0.00182884	0.000325419
TGME49_220370	23.733	22.16	-0.153725	0.00183571	0.000326877
TGME49_285540	2.026	2.93	0.478961	0.00185523	0.000330593
TGME49_305800	37.953	44.733	0.186738	0.00186148	0.000331946
TGME49_266310	4.01	5.416	0.302728	0.00188313	0.000336049
TGME49_277990	27.256	24.25	-0.219947	0.00188372	0.000336551
TGME49_238400	18.243	17.076	-0.149255	0.00188372	0.000336638
TGME49_241160	84.29	73.336	-0.240582	0.00190484	0.000340657
TGME49_312905	105.523	118.013	0.109631	0.00191749	0.000343166
TGME49_316620	11.19	9.543	-0.305235	0.00191901	0.000343685
TGME49_264090	6.766	8.303	0.214184	0.00193059	0.000346007
TGME49_226370	22.58	20.293	-0.206578	0.00196461	0.000352357
TGME49_261980	67.92	65.07	-0.126052	0.00197965	0.000355308
TGME49_280790	11.63	10.143	-0.251021	0.00199232	0.000357838
TGME49_264020	24.97	30.883	0.256937	0.00199236	0.000358148
TGME49_216910	67.69	62.62	-0.217294	0.00199236	0.000358517
TGME49_263580	104.636	101.61	-0.112111	0.00199236	0.00035881
AP2IB1	25.676	28.903	0.114912	0.00199236	0.000359226
AP2III2	16.793	19.31	0.145786	0.00199236	0.000359336
TGME49_265480	21.073	15.773	-0.459277	0.00199236	0.000359384
TGME49_280480	6.766	5.01	-0.486919	0.00200205	0.000361388
AP2IX7	12.103	11.09	-0.181666	0.00200911	0.000362921
TGME49_238950	14.8	17.63	0.179957	0.0020416	0.000369053
TGME49_202500	165.273	159.206	-0.10468	0.00204796	0.000370466
AP2X10	6.3	8.686	0.192659	0.0020548	0.000371968
TGME49_212770	70.673	79.87	0.123708	0.00207525	0.000375935
TGME49_240880	8.093	7.09	-0.244001	0.00210267	0.000381172
TGME49_309600	122.44	119.016	-0.0952353	0.002124	0.000385313
TGME49_237280	37.99	36.24	-0.123078	0.00212463	0.000385701
TGME49_288870	21.456	16.756	-0.404873	0.00214341	0.000389385
TGME49_251490	37.936	34.15	-0.202311	0.00215122	0.000391081
TGME49_231180	67.99	79.263	0.173109	0.00217019	0.000394809
TGME49_225555	239.666	222.873	-0.142814	0.00218296	0.000397411
TGME49_253940	37.62	35.64	-0.13062	0.00220292	0.000401329
RPS25	591.146	715.98	0.237396	0.0022115	0.000403177
TGME49_301340	41.69	38.08	-0.183613	0.00221815	0.000404674
TGME49_215550	3.796	4.573	0.216939	0.00222395	0.000406018
TGME49_226030	92.013	104.683	0.127082	0.0022284	0.000407117
TGME49_206500	16.913	15.196	-0.207069	0.00222886	0.000407488
TGME49_214620	25.143	22.063	-0.234011	0.00224372	0.000410702
TGME49_295640	0.07	0.32	2.10521	0.00224372	0.000410781
TGME49_215690	2.353	3.306	0.435599	0.00224473	0.000411255
TGME49_229770	10.8	9.143	-0.292911	0.00224775	0.00041212
TGME49_291090	6.08	7.593	0.265589	0.00224775	0.000412386
TGME49_271182	18.68	15.806	-0.291031	0.00226739	0.000416281
TGME49_256000	94.223	88.293	-0.142936	0.0022783	0.000418576
TGME49_306730	2.546	2.213	-0.338469	0.00230533	0.000423838
TGME49_250090	31.796	29.153	-0.189465	0.00232523	0.000427796
GRA8	982.48	873.59	-0.21619	0.00237376	0.000437065
TGME49_225830	43.02	38.723	-0.18182	0.00237376	0.000437335
TGME49_246485	25.136	28.873	-0.236739	0.0023892	0.000440488
RPS21	669.753	614.4	-0.134207	0.00240302	0.000443345
TGME49_252080	26.11	20.793	-0.370865	0.00244521	0.000451443
TGME49_305270	23.46	27.853	0.195112	0.00246315	0.000455072
TGME49_265440	44.31	40.863	-0.169618	0.00248924	0.000460214
TGME49_207460	50.916	49.856	-0.16938	0.00248924	0.000460531
TGME49_248690	14.243	18.383	0.29339	0.00249196	0.000461355
TGME49_263760	0.266	0.556	0.924094	0.00249661	0.000462537
TGME49_236860	3.496	4.573	0.334222	0.00249977	0.000463445
TGME49_306390	49.013	60.796	0.274362	0.00250016	0.000463838
TGME49_297160	77.833	73.38	-0.136415	0.00250221	0.000464539
TGME49_270160	8.51	10.306	0.218955	0.002504	0.000465194
TGME49_257500	14.35	12.973	-0.235477	0.00251435	0.000467439
TGME49_273070	97.75	92.466	-0.130976	0.00255916	0.000476099
TGME49_295420	116.11	111.96	-0.105597	0.00257213	0.000478843
TGME49_234520	36.906	32.723	-0.143066	0.00258914	0.000482343
TGME49_239780	28.936	25.063	-0.235178	0.00260563	0.00048575
TGME49_227630	23.156	37.58	0.709503	0.00260836	0.000486594
ALV6	14.833	18.21	0.243559	0.00264176	0.000493166
TGME49_289510	2.923	3.963	0.334177	0.00267647	0.000499988
ST2	35.793	33.54	-0.156991	0.00271349	0.000507253
TGME49_315130	25.903	31.26	0.221216	0.00272063	0.000508937
TGME49_267530	12.8	10.09	-0.39189	0.00274536	0.000513916
TGME49_271335	18.253	15.403	-0.241604	0.00275988	0.00051699
TGME49_214440	269.17	263.036	-0.0848409	0.00280182	0.000525206
TGME49_290870	41.173	38.793	-0.138319	0.00280397	0.000525969
TGME49_241820	51.94	50.06	-0.107802	0.00280518	0.000526558
TGME49_257572	0.286	1.606	2.45361	0.00282519	0.000530677
TGME49_223485	26.583	23.226	-0.244374	0.00282605	0.000531202
TGME49_240250	86.253	81.37	-0.123539	0.00283793	0.000533799
TGME49_251510	19.44	18.923	-0.140002	0.00292208	0.000550003
TGME49_229450	40.643	34.733	-0.271741	0.00297145	0.000559709
TGME49_287260	7.42	6.37	-0.274735	0.00297145	0.00056006
TGME49_312110	9.68	11.87	0.2443	0.00297265	0.000560669
TGME49_263000	52.676	50.443	-0.117096	0.00297911	0.000562269
TGME49_248300	5.793	8.01	0.419537	0.00298233	0.000563261
TGME49_205662	0.383	1.153	1.53869	0.0029868	0.000564489
TGME49_308010	53.973	60.753	0.116597	0.00308077	0.000582645
TGME49_312430	14.023	17.416	0.260291	0.00309482	0.0005857
TGME49_202470	33.616	30.686	-0.161948	0.00310453	0.000587937
TGME49_271950	7.236	9.013	0.266166	0.00311506	0.000590519
TGME49_312570	26.606	25.223	-0.131817	0.00311506	0.000590732
TGME49_202790	23.943	21.67	-0.233826	0.0031162	0.000591349
TGME49_219810	36.943	42.066	0.131411	0.00313286	0.000594913
TGME49_244335	5.006	7.176	0.360443	0.00314941	0.00059846
TGME49_280770	3.413	4.4	0.328097	0.00317254	0.000603264
TGME49_285880	8.94	12.433	0.428447	0.00317847	0.000605046
ATPB	40.516	47.666	0.184632	0.00317847	0.000605209
TGME49_251810	114.726	133.6	0.173293	0.0031792	0.000605757
TGME49_286630	49.633	44.656	-0.200851	0.00318936	0.000608103
TGME49_266640	250.393	243.786	-0.07621	0.00320126	0.000610783
TGME49_217910	22.23	20.78	-0.152223	0.00320803	0.000612487
TGME49_221870	32.86	30.983	-0.139041	0.00325783	0.000622415
TGME49_260490	1.243	1.99	0.619573	0.00328512	0.0006284
DRPA	4.516	5.92	0.342056	0.00328512	0.000628493
TGME49_260170	6.28	8.5	0.31619	0.00328512	0.000628896
TGME49_313790	4.043	5.24	0.334812	0.00329879	0.000631935
TGME49_217940	3.416	4.686	0.340771	0.00331151	0.000634798
TGME49_242780	30.44	29.206	-0.115606	0.00332944	0.000638771
TGME49_269970	92.32	83.193	-0.192303	0.00332944	0.000639092
ST1	13.876	17.28	0.191582	0.00333785	0.000641136
TGME49_212310	115.283	109.136	-0.127653	0.00336413	0.000646615
TGME49_263670	2.32	4.35	0.861722	0.003375	0.000649139
TGME49_292610	22.02	20.92	-0.149972	0.00343127	0.000660402
TGME49_244430	16.606	13.91	-0.262352	0.00343444	0.000661453
TGME49_216970	88.41	84.216	-0.121673	0.0035408	0.000682393
TGME49_229220	38.683	35.143	-0.188558	0.0035631	0.00068715
TGME49_297120	10.576	13.5	0.300775	0.00361494	0.000697612
TGME49_309290	30.056	36.04	0.226386	0.00363409	0.000701774
TGME49_321170	8.97	8.093	-0.19045	0.0036359	0.000702781
TGME49_314780	20.666	23.716	0.132661	0.0036359	0.00070306
ROP25	68.656	76.863	0.104437	0.00366171	0.00070852
APT1	1.623	3.773	1.18286	0.00369812	0.000716042
TGME49_275990	23.596	21.56	-0.185619	0.00370808	0.000718446
TGME49_242580	31.85	29.753	-0.152227	0.00374984	0.00072702
TGME49_299270	11.07	13.396	0.241321	0.00379996	0.000737225
TGME49_264690	37.49	45.33	0.226326	0.00381467	0.000740569
TGME49_316300	2.546	3.79	0.509218	0.00382507	0.000743187
TGME49_288940	2.073	2.616	0.272299	0.00382507	0.000743573
TGME49_253890	16.736	19.666	0.126824	0.0038478	0.000748485
TGME49_218780	12.246	15.61	0.282251	0.00385681	0.000750733
TGME49_221630	33.9	38.083	0.112884	0.00388508	0.000756736
TGME49_215170	34.376	39.77	0.157467	0.00388525	0.000757363
TGME49_203030	69.6	64.516	-0.159212	0.00388525	0.000757768
TGME49_248740	145.156	138.99	-0.117341	0.00389106	0.000759402
TGME49_239350	5.72	7.013	0.238733	0.00391003	0.00076401
TGME49_258000	16.103	14.263	-0.225954	0.00391003	0.00076411
TGME49_306410	11.003	12.353	0.213799	0.00392728	0.000767986
TGME49_240450	2.063	3.63	0.766967	0.00393006	0.000769035
TGME49_240960	63.393	72.75	0.147702	0.00393235	0.000769987
PLP1	340.13	335.986	-0.0701168	0.00397194	0.000778251
TGME49_268680	64.87	61.39	-0.131216	0.0039852	0.000781362
TGME49_231950	81.98	75.556	-0.16487	0.00399159	0.000783128
TGME49_305240	38.353	35.453	-0.138906	0.00400988	0.000787231
TGME49_318525	11.403	13.613	0.202868	0.00403443	0.000792571
TGME49_207620	19.44	23.39	0.21446	0.00404185	0.000794546
TGME49_259940	106.67	112.756	-0.0802422	0.00404443	0.000795574
TGME49_230340	52.936	49.836	-0.143615	0.00406065	0.000799288
TGME49_267490	1.073	1.76	0.664785	0.00406287	0.000800246
TGME49_216580	16.613	15.203	-0.18218	0.00406544	0.000801485
TGME49_226510	29.843	28.09	-0.14191	0.00406544	0.000801798
TGME49_273460	55.01	64.456	0.178533	0.00407507	0.000804222
TGME49_202700	14.72	12.78	-0.256077	0.00407699	0.000805283
TGME49_267960	0.916	2.58	1.4951	0.00407699	0.000805648
TGME49_294290	59.086	52.696	-0.210481	0.00409092	0.000808927
TGME49_321500	148.733	145.506	-0.0856543	0.0041005	0.000811349
TGME49_229790	27.996	26	-0.16152	0.00411146	0.000814045
TGME49_258950	41.77	37.99	-0.186428	0.00412529	0.000817314
TGME49_316450	36.736	33.746	-0.174327	0.00413272	0.000819317
TGME49_275802	54.713	51.04	-0.151997	0.00417157	0.000827617
SRS20A	8.863	11.43	0.315587	0.00417157	0.000828092
TGME49_240090	174.833	169.096	-0.094143	0.00418138	0.000830578
TGME49_259580	46.71	51.443	0.180342	0.0041866	0.000832152
TGME49_310190	13.316	12.206	-0.154214	0.00421805	0.000838946
TGME49_217920	0.166	0.453	1.35046	0.00422645	0.00084116
TGME49_283790	0	1.77	7.83863	0.00422712	0.000841838
TGME49_257470	13.506	15.773	0.168751	0.00425477	0.00084789
TGME49_288040	33.073	31.166	-0.145296	0.00428401	0.000854269
TGME49_294060	31.796	30.19	-0.129657	0.00437495	0.000872966
TGME49_226990	44.723	40.443	-0.193763	0.00439926	0.000878382
TGME49_265370	57.286	52.29	-0.181697	0.00440933	0.000880958
TGME49_268380	44.14	49.086	0.0974797	0.00447081	0.000893817
TGME49_292080	31.506	36.146	0.138933	0.00449426	0.000899083
TGME49_203180	2.756	3.353	0.252991	0.00451946	0.000904705
TGME49_225300	29.976	26.923	-0.20567	0.00457053	0.000915517
TGME49_204320	61.743	56.363	-0.179835	0.00457231	0.000916462
TGME49_244540	88.123	84.096	-0.119018	0.00458827	0.000920249
TGME49_312190	1.51	2.16	0.460234	0.00461831	0.000926869
TGME49_278220	20.09	16.4	-0.315267	0.00467271	0.000938386
TGME49_286800	9.146	8.293	-0.400942	0.00468825	0.000942353
TGME49_235450	92.226	90.67	-0.116098	0.00468825	0.000942714
TGME49_280380	492.13	480.733	-0.0839306	0.00469112	0.000943894
TGME49_226660	24.166	23.293	-0.108846	0.00469238	0.000944751
TGME49_240060	381.77	373.67	-0.0833188	0.00476169	0.000959318
TGME49_213445	72.233	68.476	-0.128812	0.00477152	0.000961911
TGME49_258540	141.69	137.293	-0.10614	0.00478487	0.000965217
TGME49_295990	11.156	12.58	0.185053	0.00481576	0.000972068
TGME49_221480	37.776	35.5	-0.143965	0.00484742	0.000979082
TGME49_226590	75.243	84.16	0.110154	0.00485702	0.000981645
TGME49_311090	32.676	30.996	-0.131894	0.00492184	0.000995379
TGME49_275320	55.773	52.846	-0.109281	0.00492637	0.000996929
TGME49_210380	54.613	50.873	-0.145982	0.00499883	0.00101223
SET8	17.143	16.033	-0.151636	0.0050064	0.00101441
TGME49_295770	16.76	15.523	-0.149501	0.00501861	0.00101753
TGME49_250940	7.453	9.033	0.215858	0.00507966	0.00103056
RON10	40.38	47.166	0.173952	0.00509331	0.00103399
TGME49_292290	0.746	1.41	0.890415	0.0050944	0.00103486
TGME49_304450	2.276	3.266	0.467895	0.00509536	0.00103571
TGME49_215250	35.093	32.016	-0.184363	0.00510604	0.00103897
TGME49_233520	8.053	10.943	0.391579	0.00510604	0.0010392
TGME49_241710	17.273	21.226	0.248804	0.00512186	0.00104311
TGME49_225420	16.843	22.51	0.376624	0.00512186	0.00104373
TGME49_235880	38.443	34.736	-0.195384	0.00517563	0.00105535
TGME49_215160	45.893	44.31	-0.105684	0.00518197	0.00105731
TGME49_262160	4.53	8.093	0.529177	0.00522834	0.00106745
TGME49_273640	18.44	22.9	0.262175	0.00526904	0.00107643
TGME49_313750	2.716	3.963	0.642328	0.00527513	0.00107836
BGI_novel_G000015	27.753	23.416	-0.290569	0.00530477	0.00108558
TGME49_285140	28.123	24.22	-0.185827	0.00530477	0.00108578
TGME49_285268	30.736	28.01	-0.166666	0.0053235	0.0010903
TGME49_203350	4.976	6.893	0.420738	0.00535704	0.00109786
TGME49_314750	8.593	11.726	0.401106	0.00540882	0.00110916
TGME49_309100	32.06	31.21	-0.119252	0.0054158	0.00111129
TGME49_224850	104.263	102.013	-0.0864129	0.00543434	0.00111579
TGME49_239540	43.306	41.05	-0.13054	0.00544189	0.00111804
TGME49_253850	12.873	10.863	-0.295762	0.00552563	0.00113596
TGME49_236640	66.56	63.286	-0.124967	0.0055518	0.00114205
TGME49_305460	23.54	21.34	-0.183817	0.00558847	0.00115031
TGME49_289570	44.176	43.406	-0.106206	0.00558994	0.00115133
TGME49_205210	3.176	4.71	0.520921	0.00565097	0.00116463
TGME49_286760	4.423	6.143	0.423395	0.00566053	0.00116733
TGME49_255740	34.263	31.676	-0.156273	0.00566825	0.00116965
TGME49_237530	0.656	1.283	0.908224	0.00570597	0.00117817
TGME49_251480	2.9	4.053	0.407162	0.00572369	0.00118256
TGME49_311760	17.97	16.446	-0.181932	0.00573377	0.00118542
TGME49_249260	30.396	28.766	-0.124284	0.00573377	0.00118612
TGME49_221400	101.81	99.263	-0.0921429	0.00574597	0.00118994
TGME49_263400	40.91	35.77	-0.239418	0.00574597	0.00119012
TGME49_217692	0.946	1.626	0.721071	0.00582326	0.00120688
TGME49_262640	84.173	76.78	-0.176976	0.00582676	0.00120835
TGME49_232560	3.206	4.27	0.359928	0.00586681	0.00121741
TGME49_315640	15.283	13.306	-0.252285	0.00590909	0.00122695
TGME49_237290	7.82	5.93	-0.455344	0.00595445	0.00123713
RPL23	830.343	910.046	0.105368	0.0059756	0.00124229
TGME49_233160	40.62	39.196	-0.109662	0.00601413	0.00125107
TGME49_221865	1.146	1.903	0.667742	0.00605025	0.00125937
TGME49_217665	14.056	12.593	-0.212497	0.0060526	0.00126063
TGME49_260480	4.84	6.38	0.356639	0.00606597	0.00126524
TGME49_221690	17.373	15.99	-0.173992	0.00606597	0.00126559
TGME49_305200	26.936	25.203	-0.149807	0.00606597	0.00126576
TGME49_263570	23.226	28.346	0.237688	0.00609254	0.00127209
TGME49_241155	61.71	53.71	-0.240398	0.00609611	0.00127362
TGME49_290225	17.273	16.21	-0.155515	0.00616171	0.00128811
TGME49_311000	17.643	23.443	0.370034	0.00616379	0.00128934
TGME49_257000	0.623	1.28	0.946096	0.0062076	0.0012993
TGME49_264980	12.346	11.116	-0.205712	0.00621921	0.00130253
TGME49_218490	10.863	9.996	-0.174427	0.00641518	0.0013444
TGME49_263085	23.19	28.24	0.236193	0.00652927	0.00136915
TGME49_310630	44.09	40.86	-0.160665	0.00655645	0.00137569
TGME49_314260	23.653	21.49	-0.19042	0.00662527	0.00139098
TGME49_318120	0.98	1.67	0.728563	0.00663925	0.00139477
TGME49_290720	38.786	43.386	0.107193	0.00667328	0.00140278
TGME49_203770	0.986	1.59	0.702451	0.00672832	0.00141521
TGME49_260400	115.633	104.723	-0.180684	0.00673973	0.00141848
TGME49_222070	7.053	6.25	-0.236502	0.00681794	0.00143585
TGME49_252070	49.41	45.3	-0.174254	0.00681794	0.00143669
TGME49_214470	18.363	16.356	-0.219819	0.00686157	0.00144677
TGME49_285650	2.186	2.876	0.34054	0.00687975	0.00145189
TGME49_237000	38.973	42.546	0.0935053	0.00687975	0.00145237
TGME49_274130	1.893	2.703	0.425939	0.00688883	0.00145517
TGME49_269438	60.353	59.7	-0.0891448	0.00692367	0.00146342
TGME49_216460	12.513	15.406	0.220798	0.00693873	0.0014675
TGME49_263060	19.203	22.673	0.176058	0.00696116	0.00147314
TGME49_217410	6.863	8.886	0.31988	0.00696327	0.00147448
ROP37	7.056	8.84	0.271657	0.00698262	0.00147948
TGME49_289970	60.43	71.386	0.111479	0.00698725	0.00148135
TGME49_222390	17.68	15.24	-0.264225	0.00700505	0.00148603
TGME49_221380	161.313	142.43	-0.232119	0.00701028	0.00148804
TGME49_253880	22.46	25.67	0.138178	0.00702872	0.00149286
TGME49_307810	44.556	51.646	0.155357	0.0070734	0.00150326
TGME49_263100	28.996	31.953	0.15474	0.00712473	0.00151508
TGME49_319380	1.406	1.893	0.356643	0.00712553	0.00151617
TGME49_310610	59.18	54.73	-0.162888	0.00714862	0.001522
TGME49_300380	35.04	32.2	-0.172848	0.00715832	0.00152498
TGME49_247050	13.596	12.763	-0.146838	0.00717538	0.00152954
TGME49_219540	48.846	53.813	0.115088	0.00718142	0.00153175
TGME49_226310	95.44	92.116	-0.097889	0.00719427	0.00153542
TGME49_226740	103.806	100.11	-0.105269	0.00725313	0.00154891
TGME49_240640	160.756	155.97	-0.0947643	0.00725838	0.00155097
TGME49_318410	28.83	36.033	0.183746	0.00728334	0.00155724
TGME49_215960	18.14	30.463	0.695547	0.00737878	0.00157859
TGME49_212880	18.566	17.866	-0.101112	0.00742176	0.00158874
TGME49_250690	52.873	52.026	-0.079584	0.00742632	0.00159067
TGME49_232800	27.75	32.07	0.154905	0.00750783	0.0016091
TGME49_312350	7.076	9.213	0.328639	0.00752257	0.00161322
TGME49_223020	46.286	42.333	-0.163193	0.00752762	0.00161527
TGME49_230630	16.623	15.083	-0.211224	0.00757032	0.00162541
TGME49_224270	23.606	22.776	-0.107571	0.00758284	0.00162907
TGME49_313980	2.32	2.686	0.526797	0.00758483	0.00163048
ROP19A	14.093	17.083	0.221518	0.00761594	0.00163814
TGME49_307830	140.743	155.676	0.0946473	0.00762283	0.0016406
TGME49_221170	21.573	26.196	0.231078	0.00762354	0.00164174
TGME49_211040	210.013	189.323	-0.175521	0.00777658	0.00167569
TGME49_288945	3.9	5.04	0.308338	0.00779192	0.0016808
TGME49_230420	15.973	19.693	0.163783	0.00779192	0.00168124
TGME49_210260	1.133	1.763	0.55551	0.00779192	0.00168222
TGME49_297870	7.233	9.126	0.306207	0.00779192	0.00168301
TGME49_222090	95.596	85.2	-0.169633	0.00779832	0.00168539
TGME49_205570	31.733	29.153	-0.174604	0.00780344	0.00168778
TGME49_228330	21.056	19.553	-0.160976	0.00780344	0.00168851
TGME49_313960	16.983	14.82	-0.248426	0.00781591	0.00169221
TGME49_314770	1.713	2.913	0.718243	0.00783662	0.0016977
TGME49_329400	27.51	22.82	-0.227961	0.00785098	0.00170182
TGME49_203900	28.363	27.48	-0.101453	0.00788044	0.00170922
AP2XII1	33.41	37.826	0.124304	0.00791348	0.0017174
TGME49_237260	38.636	37.633	-0.126192	0.00791703	0.00171919
TGME49_308580	9.91	11.853	0.203267	0.00792129	0.00172113
TGME49_272475	18.17	17.053	-0.146418	0.00798811	0.00173668
TGME49_251665	9.996	8.83	-0.232866	0.00803258	0.00174738
TGME49_249860	35.056	42.65	0.128304	0.00805587	0.00175452
TGME49_224820	14.86	12.766	-0.269737	0.00805587	0.00175547
TGME49_251530	51.763	43.986	-0.270082	0.00805587	0.00175555
TGME49_251880	12.93	15.996	0.255417	0.00809597	0.00176553
TGME49_261760	59.74	57.586	-0.123146	0.00809597	0.00176673
TGME49_313000	0.253	0.833	1.68806	0.00809597	0.00176741
TGME49_271740	34.756	33.08	-0.113341	0.00814542	0.00177926
TGME49_310660	40.906	38.49	-0.141342	0.00815937	0.00178335
TGME49_310380	2.696	4.136	0.564545	0.0081889	0.00179139
TGME49_202170	13.563	11.5	-0.28815	0.0081889	0.00179192
TGME49_253920	0.976	1.53	0.793238	0.00819222	0.00179369
TGME49_294430	0.643	1.236	0.912088	0.00824469	0.00180725
TGME49_254930	22.306	20.823	-0.15313	0.00824469	0.0018073
TGME49_213392	50.48	49.483	-0.0925112	0.00826753	0.00181337
TGME49_207790	0.686	1.33	1.07217	0.00827064	0.00181512
TGME49_202572	8.61	10.843	0.280998	0.00828467	0.00181926
CDPK7	27.343	31.36	0.14346	0.00831115	0.00182615
TGME49_238995	0.7	1.09	0.573774	0.0083162	0.00182832
TGME49_202410	11.133	10.276	-0.170812	0.0083203	0.00183029
TGME49_234220	22.926	21.326	-0.158577	0.00835049	0.00183801
TGME49_228320	13.153	11.136	-0.290954	0.00841807	0.00185397
TGME49_232520	12.276	16.38	0.371206	0.00843699	0.00185922
TGME49_233930	6.203	8.276	0.365477	0.00851655	0.00187822
TGME49_232090	56.453	51.486	-0.14257	0.00851655	0.00187894
TGME49_247270	2.873	3.893	0.36727	0.00853299	0.00188449
TGME49_232030	149.443	167.013	0.0998169	0.00853299	0.00188476
TGME49_214480	37.016	33.503	-0.1969	0.00855973	0.00189177
TGME49_224290	63.37	70.803	0.104973	0.00857032	0.0018963
TGME49_233300	16.086	20.49	0.304878	0.00857032	0.00189631
TGME49_203610	34.033	31.706	-0.184297	0.00860369	0.0019048
TGME49_216820	317.216	310.686	-0.0711201	0.0086199	0.0019095
TGME49_216990	9.16	7.6	-0.321784	0.00863304	0.00191352
TGME49_243450	36.8	33.69	-0.178365	0.00865383	0.00191924
TGME49_202880	18.453	21.766	0.185409	0.00865743	0.00192115
TGME49_283878	5.446	7.77	0.465485	0.00866477	0.0019239
TGME49_244110	18.616	23.426	0.280934	0.00871341	0.00193641
ASP5	13.596	15.35	0.187619	0.00871341	0.00193694
TGME49_310450	20.736	23.876	0.143508	0.00877251	0.0019512
TGME49_223910	19.486	17.546	-0.200075	0.00882268	0.00196349
TGME49_268560	52.533	50.806	-0.102374	0.00882955	0.00196616
TGME49_204370	58.426	53.84	-0.165984	0.00885025	0.00197191
TGME49_319935	0.346	1.746	2.4732	0.00889679	0.00198438
TGME49_230910	2.903	3.876	0.378705	0.00889679	0.00198456
TGME49_227890	19.936	16.21	-0.342392	0.00894453	0.00199636
TGME49_249590	52.526	48.003	-0.177131	0.00898111	0.00200568
TGME49_218790	11.42	14.18	0.221632	0.00907401	0.00202863
TGME49_257780	6.346	5.36	-0.243401	0.00907401	0.00202876
AP2VIIA5	37.426	36.543	-0.101538	0.00910565	0.002037
TGME49_275740	7.263	8.946	0.218654	0.00911592	0.00204047
CDPK1	157.536	155.18	-0.0754997	0.00917503	0.00205489
TGME49_210440	22.276	20.566	-0.168597	0.00922921	0.00206821
TGME49_257560	13.63	11.706	-0.27061	0.00926003	0.0020763
TGME49_201680	38.916	43.973	0.122771	0.00927167	0.00208069
TGME49_205040	35.87	34.453	-0.11253	0.00927167	0.0020813
TGME49_239880	0.033	0.21	2.70657	0.00927396	0.002083
AP2IX5	12.57	14.646	0.166068	0.00934865	0.00210098
TGME49_260610	8.513	12.266	0.485646	0.00938073	0.0021094
TGME49_223710	16.406	19.576	0.201814	0.00939793	0.00211451
TGME49_232650	27.35	32.87	0.217484	0.00939793	0.00211609
TGME49_256650	3.93	5.403	0.385898	0.00939793	0.00211689
TGME49_287515	0.556	1.513	1.34882	0.00940516	0.00211973
TGME49_271090	1.473	2.2	0.507501	0.00951482	0.0021457
TGME49_320100	61.073	59.663	-0.0888193	0.00951482	0.00214689
TGME49_249900	133.12	150.396	0.13148	0.00954764	0.00215578
TGME49_216590	44.753	43.07	-0.109974	0.00954764	0.00215675
TGME49_312340	7.946	10.31	0.325245	0.00954914	0.00215832
AP2XII4	68.943	66.65	-0.0911408	0.00955506	0.00216088
TGME49_227610	24.656	27.663	0.110441	0.00956651	0.0021647
TGME49_267540	7.603	9.986	0.341943	0.00964969	0.00218539
TGME49_240280	7.44	9.443	0.291254	0.00964969	0.00218601
TGME49_253090	2.04	2.8	0.400656	0.00982105	0.00222609
TGME49_212420	8.4	12.773	0.580616	0.00985987	0.00223615
TGME49_244260	31.526	26.183	-0.308135	0.00986219	0.00223795
TGME49_242810	1.213	1.89	0.626485	0.00989226	0.00224605
TGME49_239310	10.363	13.693	0.355291	0.00991109	0.00225159
SRS22A	3.193	5.126	0.637605	0.00992908	0.00225696
TGME49_261470	35.613	29.593	-0.221198	0.00995766	0.00226473
SRS38C	3.156	4.793	0.551362	0.00996575	0.00226786
TGME49_227660	11.926	10.216	-0.275081	0.00999931	0.00227678
TGME49_263360	11.72	10.446	-0.220096	0.0100901	0.00229875
TGME49_277820	31.053	29.433	-0.132212	0.010151	0.00231393
TGME49_246520	11.106	13.48	0.211857	0.0102287	0.00233296
TGME49_248110	9.963	8.716	-0.246355	0.0102375	0.00233744
TGME49_260800	1.29	1.986	0.56761	0.0102375	0.00233889
TGME49_253130	5.76	7.566	0.341078	0.0102375	0.00233891
TGME49_244500	7.253	8.533	0.178488	0.0102555	0.00234435
TGME49_234165	7.183	5.983	-0.325938	0.0102855	0.00235252
TGME49_288245	84.376	71.28	-0.265107	0.0102967	0.0023564
TGME49_298010	3.46	4.383	0.275241	0.0103209	0.00236328
TGME49_262550	11.28	9.74	-0.264714	0.0103416	0.00236933
TGME49_226110	0.223	0.546	1.66937	0.010378	0.00237901
TGME49_238270	3.746	2.88	-0.431515	0.0104138	0.00238855
TGME49_280660	14.433	14.18	-0.0827914	0.0104518	0.00239863
TGME49_289360	29.613	26.623	-0.203537	0.0104584	0.00240147
TGME49_315270	50.643	57.08	0.119094	0.0104696	0.00240539
TGME49_269340	25.643	30.11	0.179594	0.010488	0.00241098
TGME49_209520	18.6	21.086	0.125617	0.0104892	0.0024126
TGME49_315580	22.716	21.21	-0.137438	0.0104995	0.00241632
TGME49_315590	20.946	19.413	-0.163487	0.0105577	0.00243107
TGME49_320005	17.84	15.273	-0.273387	0.0105675	0.00243467
SRS46	1.813	2.833	0.590683	0.0106359	0.00245182
RPL30	1035.04	1126.11	0.0906709	0.0106653	0.00245996
TGME49_321560	34.54	32.033	-0.160387	0.0106798	0.00246468
TGME49_276970	23.19	21.15	-0.185999	0.0108212	0.0024987
TGME49_225050	4.23	5.816	0.405059	0.0108661	0.00251047
TGME49_203960	17.336	20.45	0.185027	0.0108815	0.00251588
TGME49_225020	17.516	20.416	0.166764	0.0108815	0.00251684
TGME49_311410	16.003	14.39	-0.205928	0.0108815	0.00251822
TGME49_238140	11.426	12.726	0.170475	0.0109118	0.00252663
TGME49_234560	7.616	9.3	0.234619	0.0109563	0.00253835
TGME49_220190	4.696	3.13	-0.637389	0.0109776	0.0025447
TGME49_230010	41.43	39.18	-0.133363	0.0110169	0.00255569
TGME49_259160	6.343	8.226	0.209956	0.0110169	0.00255662
TGME49_247610	40.906	35.98	-0.228928	0.0110236	0.00255961
TGME49_214410	127.313	136.713	0.0752009	0.0110356	0.00256382
TGME49_289190	4.406	5.513	0.269228	0.0111035	0.00258102
TGME49_305840	5.986	8.116	0.388794	0.011112	0.00258442
TGME49_247330	16.986	15.91	-0.127423	0.0111291	0.00258983
TGME49_290840	11.476	14.036	0.238357	0.011178	0.00260331
AP2VIII5	3.713	5.1	0.406017	0.011178	0.00260408
TGME49_309980	3.266	2.74	-0.267291	0.0111806	0.00260611
TGME49_312490	17.153	20.673	0.218436	0.0111846	0.0026085
TGME49_248960	14.433	17.766	0.249535	0.0111928	0.00261184
TGME49_218358	49.986	58.096	0.17006	0.0112466	0.00262585
TGME49_217010	28.16	25.633	-0.187843	0.0113951	0.00266197
TGME49_203358	37.496	33.186	-0.221485	0.0114324	0.00267217
AP2V2	19.143	21.63	0.117062	0.0114622	0.0026806
TGME49_224920	11.456	10.45	-0.187678	0.0114668	0.00268315
TGME49_220460	8.15	10.62	0.191267	0.0114942	0.00269104
JMJD6a	36.5	33.066	-0.190998	0.0115479	0.00270509
TGME49_273500	7.3	9.466	0.324369	0.0116007	0.00271896
TGME49_318570	46.473	42.046	-0.191708	0.0116674	0.00273609
TGME49_259920	0.573	1.1	0.877479	0.0117617	0.00275972
TGME49_309890	23.36	26.06	0.101685	0.011798	0.00277101
TGME49_218940	61.76	56.796	-0.169382	0.011798	0.00277127
TGME49_264140	0.15	0.28	0.877956	0.0118587	0.00278719
TGME49_274180	7.416	6.283	-0.292212	0.0118587	0.00278857
TGME49_200430	2.32	2.863	0.260308	0.0119361	0.0028083
TGME49_219660	0.086	0.193	1.13259	0.0119364	0.00280992
TGME49_292245	11.85	9.74	-0.331913	0.011976	0.00282079
TGME49_266410	15.533	18.65	0.212159	0.0119923	0.00282644
TGME49_269390	14.973	17.626	0.181961	0.0119923	0.0028277
TGME49_243390	23.326	20.583	-0.22947	0.0120116	0.00283379
TGME49_266990	44.346	43.75	-0.106628	0.0120452	0.00284326
TGME49_203480	18.543	17.203	-0.166237	0.0121617	0.00287356
TGME49_282130	2.66	3.403	0.28825	0.0121617	0.0028739
TGME49_274170	5.51	8.136	0.518563	0.0121715	0.00287778
TGME49_299130	5.103	4.57	-0.207735	0.0121717	0.00287939
TGME49_250870	65.133	62.483	-0.112505	0.0121855	0.00288423
TGME49_215090	32.793	29.46	-0.203371	0.0123174	0.00291704
TGME49_313240	30.41	28	-0.170566	0.0123179	0.00291957
BIN3	6.543	8.816	0.381079	0.0123179	0.00292032
TGME49_273970	2.483	3.936	0.616889	0.0123259	0.00292381
TGME49_278090	0.576	1.263	1.1193	0.0124111	0.00294561
TGME49_265820	5.223	4.256	-0.348626	0.0125898	0.00298963
TGME49_216620	9.206	10.56	0.142001	0.0126271	0.00300011
TGME49_258720	64.316	54.4	-0.269561	0.0127733	0.0030365
TGME49_206310	17.04	15.3	-0.208219	0.0129787	0.00308919
TGME49_262933	4.746	6.56	0.415937	0.0129787	0.0030892
TGME49_297150	7.686	9.48	0.240678	0.0129787	0.00309032
TGME49_268610	61.726	55.133	-0.209397	0.0129915	0.00309505
TGME49_217020	42.53	40.28	-0.133654	0.0129989	0.00309849
TGME49_203980	75.423	73.24	-0.0971057	0.0130285	0.00310721
TGME49_239720	30.28	29.343	-0.178259	0.0131849	0.00314622
TGME49_214250	175.263	197.836	0.135749	0.0132073	0.00315325
TGME49_288530	16.856	21.886	0.125009	0.0132318	0.00316079
TGME49_211015	76.2	64.906	-0.255613	0.0132572	0.00316878
TGME49_232390	4.643	7.163	0.583816	0.0132572	0.00317065
TGME49_277870	40.42	44.566	0.109537	0.0132572	0.00317198
TGME49_253320	26.106	23.443	-0.205227	0.0132816	0.00317952
TGME49_247390	0.583	0.86	0.504478	0.0133561	0.00320064
TGME49_229260	4.596	5.523	0.211241	0.0133561	0.0032008
TGME49_242070	104.04	102.02	-0.0786316	0.0133791	0.00320803
TGME49_305780	17.903	16.5	-0.171826	0.0134233	0.00322041
TGME49_260870	34.413	28.68	-0.299134	0.0134233	0.00322207
TGME49_253490	18.53	20.753	0.118482	0.0134371	0.00322711
TGME49_318690	10.053	8.79	-0.246347	0.0134903	0.00324163
TGME49_313820	20.77	19.306	-0.159206	0.0134968	0.00324493
TGME49_304520	47.843	45.906	-0.112959	0.0135486	0.00325912
RPL17	576.69	631.653	0.0933736	0.0136117	0.00327604
TGME49_277070	9.39	11.103	0.195099	0.0136334	0.00328302
TGME49_239080	10.453	9.81	-0.146192	0.0136397	0.00328628
TGME49_228230	56.06	61.806	0.0855495	0.0136462	0.00328962
TGME49_203730	19.313	22.32	0.156346	0.0137327	0.00331223
TGME49_256970	176.853	170.703	-0.100464	0.0137471	0.00331747
TGME49_215620	13.92	13.3	-0.150478	0.0137527	0.00332058
TGME49_249440	20.196	23.086	0.138701	0.013759	0.00332387
TGME49_313570	13.536	16.14	0.200591	0.0138123	0.00333854
TGME49_287210	21.953	20.246	-0.169689	0.0138237	0.00334306
TGME49_202680	47.64	54.07	0.130025	0.0138889	0.00336061
TGME49_294640	31.576	29.823	-0.135533	0.0139752	0.00338329
TGME49_233245	3.886	4.783	0.245619	0.0140026	0.00339174
TGME49_267570	4.806	6.06	0.279439	0.0140101	0.00339534
TGME49_222920	44.853	40.61	-0.18969	0.0140325	0.00340257
TGME49_273790	78.236	72.996	-0.147808	0.014064	0.00341204
TGME49_210360	28.673	26.81	-0.149798	0.0141108	0.00342519
BGI_novel_G000008	21.85	17.9	-0.331242	0.0141672	0.00344086
TGME49_308920	62.676	60.606	-0.102578	0.0141672	0.00344253
TGME49_290570	14.78	11.956	-0.352844	0.0142338	0.00346055
TGME49_278240	1.08	1.826	0.711456	0.0142474	0.00346569
IPP2	68.626	60.78	-0.211818	0.0142782	0.00347501
TGME49_213030	7.673	10.313	0.377379	0.0142962	0.00348124
TGME49_244870	22.84	20.113	-0.232226	0.0142987	0.00348367
TGME49_297780	7.386	6.863	-0.160897	0.0143136	0.00348914
TGME49_251790	49.463	46.51	-0.13997	0.0144681	0.00352868
TGME49_299780	132.25	144.236	0.0708462	0.0145166	0.00354237
TGME49_319320	4.156	5.17	0.260531	0.0145226	0.0035457
TGME49_239910	0.216	0.403	0.839512	0.0145235	0.00354778
TGME49_318240	0.38	0.65	0.721844	0.014549	0.00355588
TGME49_289140	37.163	34.153	-0.17189	0.0147234	0.00360039
TGME49_260325	3.28	6.986	1.08009	0.0147725	0.0036143
TGME49_247320	9.09	7.276	-0.371641	0.0147935	0.00362134
TGME49_248280	46.44	52.693	0.13019	0.0148488	0.00363678
TGME49_297330	7.896	7.34	-0.160439	0.0148785	0.00364598
TGME49_310150	88.813	85.746	-0.102201	0.0150048	0.00367885
TGME49_272370	110.103	107.253	-0.0928931	0.0150356	0.00368834
TGME49_254070	6.47	7.853	0.225006	0.0150485	0.00369345
TGME49_221350	0.703	1.406	0.949506	0.0150582	0.00369777
TGME49_263785	9.256	7.516	-0.353305	0.0151151	0.00371367
TGME49_218300	43.943	42.846	-0.0914863	0.0151314	0.00371963
PRMT1	57.233	65.203	0.139044	0.0152409	0.0037485
TGME49_207880	10.266	8.393	-0.285542	0.0152492	0.0037525
TGME49_294360	23.116	21.51	-0.157016	0.0153472	0.00378278
TGME49_318170	37.086	42.253	0.136135	0.0153472	0.00378364
POLRMT	4.65	5.73	0.24606	0.0153472	0.00378398
TGME49_220570	25.816	24.133	-0.151394	0.0153472	0.00378452
TGME49_278730	22.236	19.913	-0.209945	0.0154613	0.00381463
ROP13	18.21	21.256	0.170532	0.0154702	0.00381972
ROP26	46.416	52.95	0.139279	0.0154702	0.00382082
ROM3	31.96	30.286	-0.132316	0.015506	0.00383163
TGME49_268660	46.216	36.626	-0.355689	0.0157375	0.00389088
TGME49_315940	25.466	23.743	-0.154122	0.0157381	0.00389304
TGME49_275568	1.663	2.65	0.624119	0.0157608	0.00390099
TGME49_253440	123.223	141.616	0.0634158	0.0157608	0.00390271
TGME49_209090	26.06	37.466	0.531781	0.0159205	0.00394431
TGME49_281990	15.42	18.596	0.219358	0.0159339	0.00395121
TGME49_225690	30.69	34.53	0.115435	0.0159339	0.00395172
TGME49_311220	23.433	22.456	-0.116318	0.0160236	0.00397602
TGME49_320460	12.23	11.956	-0.128319	0.0160839	0.00399306
TGME49_308965	2.266	2.96	0.319696	0.0162317	0.00403264
TGME49_236280	10.636	8.866	-0.329946	0.0162317	0.00403392
TGME49_288620	59.113	56.076	-0.121977	0.016282	0.00404898
TGME49_222130	23.723	28.086	0.193066	0.016282	0.0040506
TGME49_273770	91.113	87.076	-0.115679	0.0163518	0.00407166
TGME49_284540	41.19	36.206	-0.227841	0.0163518	0.00407219
TGME49_301240	7.53	6.49	-0.261836	0.0164078	0.00408824
TGME49_249200	53.09	50.263	-0.130241	0.016421	0.00409363
TGME49_297745	14.99	14.39	-0.114228	0.0164623	0.00410606
TGME49_307070	1.18	0.796	-0.616388	0.0165202	0.00412263
TGME49_291680	43.956	41.946	-0.120698	0.0165628	0.00413539
ROP24	34.546	40.07	0.162899	0.0166017	0.00414722
TGME49_249370	138.08	153.596	0.10216	0.0166163	0.004153
TGME49_232960	18.753	23.976	0.313162	0.0167167	0.00418025
TGME49_219270	291.736	284.2	-0.0871425	0.0167336	0.00418663
TGME49_294220	14.1	12.473	-0.228455	0.0167337	0.0041888
TGME49_209940	29.02	25.706	-0.210485	0.0167503	0.0041951
SRS42	78.56	75.2	-0.112351	0.016762	0.00420019
TGME49_278740	0.6	1.013	0.701574	0.0168891	0.00423423
TGME49_223080	47.393	51.96	0.0831049	0.0169167	0.00424331
TGME49_305540	49.866	47.786	-0.114771	0.0170357	0.00427536
TGME49_234380	486.07	480.99	-0.0654372	0.0171192	0.00429852
TGME49_231410	51.19	58.583	0.144704	0.0171843	0.00431706
TGME49_222010	15.96	14.263	-0.214127	0.0172041	0.00432426
TGME49_254880	7.053	8.82	0.269134	0.0174318	0.00438373
TGME49_264730	19.25	16.783	-0.246639	0.0174908	0.00440081
TGME49_234230	17.733	16.926	-0.0960885	0.0175601	0.00442049
TGME49_306460	18.01	16.736	-0.159702	0.0176125	0.00443596
TGME49_200010	111.9	122.006	0.0818899	0.0176399	0.00444512
TGME49_214900	27.993	31.123	0.103683	0.0176518	0.0044504
TGME49_234350	63.07	59.22	-0.104714	0.017659	0.0044564
TGME49_299000	1.13	0.83	-0.508593	0.017659	0.00445675
TGME49_265530	67.67	66.206	-0.085815	0.0177158	0.00447337
TGME49_285500	27.833	27.15	-0.115216	0.0177732	0.00449015
TGME49_297420	23.486	22.336	-0.117834	0.0178143	0.00450282
TGME49_262410	26.393	24.846	-0.113174	0.0178174	0.00450636
TGME49_226730	54.44	60.926	0.109159	0.0178174	0.00450931
TGME49_315670	27.203	25.463	-0.148629	0.0178174	0.00451048
CLP1	113.71	110.28	-0.0949262	0.0180889	0.00458154
TGME49_323010	139.65	156.873	0.12376	0.0180999	0.00458807
TGME49_278620	1.6	2.736	0.690081	0.0180999	0.00458898
TGME49_275640	85.67	82.013	-0.113778	0.0181542	0.00460506
TGME49_202050	2.97	4.86	0.66755	0.0184565	0.00468411
TGME49_297270	2.1	3.1	0.510312	0.0185113	0.00470159
TGME49_250730	20.766	20.616	-0.100816	0.0185113	0.00470279
TGME49_268220	0.07	0.25	1.7711	0.0185218	0.00470784
TGME49_253860	18.903	18.123	-0.116236	0.0186307	0.00473792
TGME49_224620	38.55	37.036	-0.109727	0.0186498	0.00474517
TGME49_264178	9.466	10.606	0.0942198	0.0186734	0.00475435
TGME49_255410	93.203	88.313	-0.125942	0.0186734	0.00475599
TGME49_261210	39.816	36.32	-0.16373	0.0187032	0.00476598
TGME49_265420	16.05	19.433	0.225738	0.0188317	0.00480114
TGME49_205658	0.586	1.063	0.809752	0.0188826	0.00481684
TGME49_254870	30.776	35.82	0.169218	0.0188826	0.00481897
SRS55N	0.86	1.78	0.810622	0.0188989	0.00482556
TGME49_212735	0.653	1.206	0.840471	0.0189619	0.00484409
TGME49_306350	33.836	33.573	-0.106183	0.0192062	0.00490896
TGME49_263070	70.493	75.196	0.119186	0.0192583	0.00492476
TGME49_205300	29.58	30.95	0.116644	0.0192608	0.00492788
TGME49_220585	0.51	0.986	0.891823	0.0193748	0.00495954
TGME49_203250	0.226	0.58	1.31491	0.0194055	0.00496989
TGME49_271000	6.01	7.593	0.284478	0.0194226	0.00497675
TGME49_260520	77.81	74.246	-0.118115	0.0194523	0.00498687
TGME49_242380	67.453	64.62	-0.113205	0.019529	0.00501092
TGME49_256980	38.76	36.516	-0.121068	0.019529	0.00501154
TGME49_241300	17.25	21.186	0.248678	0.0196279	0.00503947
TGME49_288570	18.653	16.833	-0.201974	0.0196385	0.00504472
RPP0	539.423	532.006	-0.0681362	0.019694	0.0050615
[truncated: 402 more rows]
